# Supplementary material for: Transcriptomic analysis reveals protein homeostasis breakdown in the coral Acropora millepora during hypo-saline stress
Source: BMC Genomics. 2019 Feb 20;20:148. doi: 10.1186/s12864-019-5527-2 (PMC6381741; doi:10.1186/s12864-019-5527-2)
Supplement: Supplementary file 4 — Table S1. Differentially expressed genes and their GO as in the heat map Fig. 1. Table S2. Gene enrichment analysis from BiNGO in Cytoscape 3.1.1. Each gene set identifies numbers of differentially expressed genes (FDR < 0.05) in GO categories responding to salinity stress id adults or juveniles at the specified time points. Table S3. A. millepora homologues to the ER protein processing system. Results of the KEGG protein processing in the ER (nve04141) pathway searched in the A. millepora protein predictions. Log2FC values of significantly expressed (FDR < 0.05) genes in response to the treatment (hypo-saline) over the control (35 PSU). Table S4. A. millepora homologues to the peroxisome and lysosome systems. Log2FC are values of significantly expressed (FDR < 0.05) genes in response to the treatment (hypo-saline) over the control (35 PSU). Table S5 A. millepora homologues to amino acids metabolism. Log2FC are values of significantly expressed (FDR < 0.05) genes in response to the treatment (hypo-saline) over the control (35 PSU). Table S6. A. millepora homologues to membrane transporter. Log2FC are values of significantly expressed (FDR < 0.05) genes in response to the treatment (hypo-saline) over the control (35 PSU). Table S7. Comparison between differentially express (FDR < 0.05) genes in A. millepora under hypo-saline conditions and other published gene expression or proteomics data. (XLSX 130 kb) (XLSX 118 kb) [file 12864_2019_5527_MOESM4_ESM.xlsx]

## Sheet: TableS1_Heatmap
Table S1. Log2FC and annotation of the differentially expressed genes (FDR < 0.05) to hypo-saline treatment (Fig. 1). Genes are ordered as in the hierarchichal clustering in Fig. 1.
Coral ID	1h adult log2FC	FDR	24h adult log2FC	FDR	24h juveniles log2FC	FDR	48h juveniles log2FC	FDR	Best blast hit, evalue cut-off = 1e−3
1.2.13833.m1	1.55863	2.39e-14	2.06627	7.39e-41	2.7577	7.21e-165	2.78908	6.91e-213	glycine N-methyltransferase
1.2.3404.m1	1.13082	8.99e-22	2.19224	1.06e-42	2.77608	3.07e-301	2.74703	2.29e-129	predicted protein
1.2.8939.m1	0.779325	0.000255062	2.09836	8.53e-50	2.58419	1.15e-243	2.28156	6.44e-81	putative oxidoreductase YrbE
1.2.17493.m1	1.38301	9.15e-31	1.30526	1.27e-12	3.57492	0	2.84138	5.38e-149	major facilitator superfamily domain-containing
1.2.8566.m1	2.09258	3.89e-139	2.516	6.39e-70	3.8842	0	4.06663	0	betaine--homocysteine S-methyltransferase
1.2.3645.m1	2.52451	1.18e-100	2.27799	1.21e-78	2.73833	4.08e-274	2.92771	7.08e-128	monocarboxylate transporter 10
1.2.10818.m1	2.65781	9.93e-61	3.40756	2.18e-169	1.72915	1.63e-38	2.10231	2.82e-32	solute carrier family 12 member 2
1.2.1096.m1	3.11422	9.82e-92	2.46615	3.16e-55	2.28349	9.12e-144	1.86757	1.36e-87	E3 ubiquitin-protein ligase MYLIP
1.2.3605.m1	2.63062	4.01e-78	3.2604	4.29e-134	1.11793	4.82e-23	0.703007	0.000674029	structural maintenance of chromosomes
1.2.16616.m1	1.51132	4.09e-08	5.08606	3.99e-88	1.63179	6.57e-14	1.43959	3.03e-07	uncharacterized protein
1.2.6435.m1	1.44716	1.84e-08	4.23405	2.82e-82	1.11119	1.68e-15	0.942196	0.00115705	uncharacterized protein
1.2.12291.m1	4.54293	8.14e-93	4.83765	2.82e-69	3.95612	2.11e-90	4.25551	1.1e-70	vesicular inhibitory amino acid transporter
1.2.22830.m1	0.825909	4.26e-05	1.42536	2.8e-08	0.636994	0.00478107	0.857934	0.00117715	integrase/recombinase xerD homolog
1.2.14928.m1	0.811469	0.00322184	1.2082	0.000311084	0.61796	1.13e-07	0.929322	5.25e-11	uncharacterized protein
1.2.24465.m1	0.75093	0.00441267	0.940067	0.00112946	0.688232	0.0136975	0.947159	0.0111541	D-inositol 3-phosphate glycosyltransferase
1.2.23193.m1	0.455119	2.1e-06	1.28053	6.18e-27	1.00008	9.78e-94	0.817845	2.77e-19	fermitin family homolog 2
1.2.4389.m1	0.529793	0.00304194	1.16026	6.64e-11	0.800905	3.63e-31	0.734021	6.44e-12	ethanolamine-phosphate phospho-lyase
1.2.18266.m1	0.721439	0.000929558	1.11068	1.39e-05	0.99889	1.01e-10	0.789219	9.96e-05	piggyBac transposable element-derived
1.2.12563.m1	1.05604	1.83e-09	1.64973	3.82e-28	0.86133	1.41e-22	0.813443	5.61e-09	low-density lipoprotein receptor-related
1.2.6115.m1	0.976336	1.21e-05	1.36504	2.36e-06	0.898289	8.07e-06	0.731991	0.00195164	fibroblast growth factor 1
1.2.10711.m1	0.737577	3.36e-05	1.89784	3.07e-20	0.626836	7.07e-06	0.591759	0.00367726	microfibril-associated glycoprotein
1.2.3883.m1	0.739724	1.54e-08	1.84681	3.31e-23	0.507806	2.37e-07	0.381934	0.013249	activating signal cointegrator
1.2.10472.m1	0.65757	0.000138527	2.10864	6.27e-10	0.730326	4.72e-27	0.487499	2.64e-05	lysosomal acid lipase/cholesteryl ester hydrolase
1.2.22991.m1	0.680883	4.64e-16	1.28107	7.63e-29	0.543984	5.47e-13	0.531297	8.1e-08	tubulin alpha-8 chain
1.2.2538.m1	0.562403	1.4e-13	1.46826	3.43e-36	0.535045	4.74e-17	0.443582	2.79e-07	tubulin beta-4B chain
1.2.20562.m1	0.340346	0.000681824	1.5313	4.71e-30	0.416756	6.94e-09	0.389597	0.000253936	Heat shock protein Hsp90 family
1.2.8442.m1	0.506582	0.000151869	1.34208	0.000356398	0.219462	0.000235359	0.518203	3.1e-06	S-adenosylmethionine synthase
1.2.6451.m1	0.796577	2.54e-06	1.01869	1.71e-06	0.438982	0.0019917	0.628236	0.00406788	uncharacterized protein
1.2.10444.m1	0.556345	0.00093101	0.954452	5.36e-07	0.485028	1.83e-06	0.738793	3.71e-06	uncharacterized protein
1.2.9498.m1	0.684275	0.000331913	0.823663	0.000574349	0.655395	3.36e-07	0.528217	0.0130119	sterol 3-beta-glucosyltransferase
1.2.3983.m1	0.582966	2.41e-05	0.914544	3.74e-06	0.426816	3.12e-05	0.557625	3.44e-05	RUN and FYVE domain-containing
1.2.10322.m1	0.639999	9.28e-11	0.939534	1.72e-11	0.320866	0.00040066	0.470086	2.82e-06	SUN domain-containing ossification factor
1.2.5056.m1	0.581416	0.00122132	0.7722	0.00150787	0.404415	0.000151446	0.492577	0.00622094	uncharacterized protein
1.2.2825.m1	0.492828	9.25e-06	0.858255	3.23e-12	0.176934	0.00591045	0.275819	7.19e-05	microtubule-associated protein futsch
1.2.22029.m1	0.448709	0.00831657	0.583316	0.000669837	0.508108	4.4e-07	0.731923	8.86e-08	low-density lipoprotein receptor-related protein
1.2.372.m1	0.44133	2.11e-07	0.538419	0.000516576	0.453851	1.92e-10	0.74643	2.45e-09	golgin subfamily A member 4
1.2.9426.m1	0.476634	6.83e-05	0.628776	8.16e-05	0.608611	7.46e-14	0.571034	7.39e-05	YLP motif-containing
1.2.1115.m1	0.639466	6.24e-06	0.581701	0.00030249	0.288974	0.00263894	0.634953	5.71e-05	putative helicase senataxin
1.2.8664.m1	0.934874	3.09e-10	0.610761	0.0155441	0.462704	0.00511996	0.468006	0.0166929	uncharacterized protein
1.2.19263.m1	0.712197	2.57e-12	0.627608	2.62e-05	0.522308	1.78e-16	0.484676	7.06e-11	protein O-GlcNAcase
1.2.3071.m1	0.652955	2.82e-12	0.38309	0.0154363	0.220713	0.000474453	0.309537	0.00076498	bromodomain-containing
1.2.16653.m1	-0.600676	0.00937764	0.587661	0.0328737	1.19191	1.02e-37	0.823396	3.63e-05	ubiquinol-cytochrome-c reductase complex assembly
1.2.9226.m1	-0.855928	3.14e-05	0.621006	0.0265367	0.702707	6.01e-18	0.753967	6.97e-05	acyl-lipid (8-3)-desaturase
1.2.24842.m1	-0.396105	0.00265026	0.715382	1.01e-08	0.717495	6.46e-50	0.368916	0.00769842	hypothetical protein BOX15_Mlig025877g1
1.2.9458.m1	0.792592	6.84e-05	1.39651	8.08e-08	1.95457	9.69e-19	0.934219	0.0093462	adhesion G protein-coupled receptor E1
1.2.2868.m1	0.564462	3.8e-05	1.00716	4.19e-09	1.47715	3.68e-70	1.26513	8.47e-37	transmembrane protein 263
1.2.1981.m1	0.787022	1.82e-13	1.60896	5.25e-29	1.7365	5.44e-165	1.73738	1.3e-106	sarcosine dehydrogenase
1.2.5780.m1	1.22857	3.33e-06	0.863421	0.0116314	1.39278	1.62e-12	1.64805	1.2e-13	monocarboxylate transporter 10
1.2.21081.m1	1.34605	1.02e-82	1.95472	2.63e-59	1.23496	2.12e-110	1.037	6.87e-26	ABC transporter B family member
1.2.24564.m1	1.2245	0.00102192	1.83	1.58e-05	1.17602	5.27e-06	0.942086	0.00238344	putative nuclease HARBI1
1.2.13948.m1	1.14227	0.00279951	1.90825	0.000109242	1.14856	0.000204416	1.16968	0.00793563	hypothetical protein AC249_AIPGENE9450
1.2.6318.m1	1.03156	2.48e-07	2.16975	1.07e-19	1.00271	1.55e-09	0.766407	7.03e-07	uncharacterized protein
1.2.12238.m1	0.946449	0.000314325	3.00042	2.12e-29	0.84263	3.01e-06	0.961462	3.62e-05	uncharacterized protein
1.2.9800.m1	1.33048	1.27e-16	2.34807	5.22e-68	1.82955	2.76e-170	1.64565	1.14e-119	cytosolic 10-formyltetrahydrofolate dehydrogenase
1.2.10573.m1	-0.509061	0.00066435	2.91507	3.16e-55	0.893576	9.87e-32	0.924355	1.08e-09	multidrug resistance-associated protein
1.2.14321.m1	2.85975	0	0.877709	5.18e-10	0.762658	1.76e-29	0.710073	1.09e-20	grainyhead-like protein 2 homolog
1.2.4731.m1	2.12661	2.4e-24	0.701779	0.0428859	0.781227	3.61e-14	0.651604	7.45e-05	predicted protein
1.2.7609.m1	2.23532	4.54e-39	1.75053	6.61e-11	0.697547	8.22e-05	0.572857	0.00118457	SPRY domain-containing SOCS box
1.2.1180.m1	0.671784	0.000141944	1.57615	1.51e-14	-0.347004	3.1e-05	-0.351939	0.000988983	phenylalanine-4-hydroxylase
1.2.6170.m1	0.622347	0.000887172	1.49901	9.73e-16	-0.577754	3.44e-13	-0.377423	0.00625253	lysosomal acid lipase/cholesteryl ester hydrolase
1.2.14239.m1	0.359401	0.00306467	0.888528	4.44e-08	-0.435312	1.29e-07	-0.488616	3.67e-05	protein NDRG1
1.2.20338.m1	0.435416	0.00794201	0.775453	0.000103169	-0.381614	5.12e-07	-0.632828	7.94e-09	methylmalonate-semialdehyde dehydrogenase
1.2.17117.m1	0.787262	2.53e-05	0.623324	5.09e-08	-0.511431	2.47e-18	-0.556057	7.12e-18	uncharacterized protein
1.2.5767.m1	-2.12644	6.03e-07	1.47264	8.83e-05	-0.339468	0.0109124	-0.474678	0.00602335	ca2+/calmodulin-dependent protein KII
1.2.2356.m1	0.516404	1.7e-06	-1.03853	2.88e-16	0.390507	5.57e-14	0.521696	5.04e-14	---NA---
1.2.3726.m1	-0.928069	5.35e-07	-1.76662	5.64e-13	0.516072	1e-13	0.804897	5.28e-12	tumor protein p53-inducible nuclear
1.2.8182.m1	-0.399768	0.00235024	-0.423746	0.012034	0.782814	2.16e-25	0.854489	2.51e-12	acid phosphatase type 7
1.2.330.m1	-0.342212	0.00897183	-0.469785	0.0103616	0.410836	8.38e-07	0.36395	2.72e-05	choline-phosphate cytidylyltransferase B
1.2.14884.m1	-0.509807	0.00146835	-0.870469	4.01e-05	0.733006	8.37e-17	0.54517	0.000154739	---NA---
1.2.1813.m1	-0.536575	0.000983782	-0.719856	0.000101268	0.410038	4.74e-08	0.565321	2.16e-06	elongation of very long chain fatty acids
1.2.2026.m1	-0.867142	0.000786758	-0.949453	0.000381627	0.724758	1.68e-13	0.82572	3.51e-11	uncharacterized protein
1.2.2970.m1	-0.81699	8.47e-05	-0.909222	1.21e-06	0.460878	0.00521008	0.831977	6.66e-06	dimethlysulfonioproprionate lyase 7
1.2.21598.m1	-0.764854	1.13e-08	-0.852398	3.96e-09	0.415813	3.11e-17	0.444034	5.31e-07	Aryl hydrocarbon receptor
1.2.20985.m1	-0.974398	1.08e-05	-0.912269	0.000690044	0.43407	2.64e-08	0.540075	2.47e-05	cysteine and histidine-rich protein
1.2.22424.m1	0.58527	0.000185388	-0.887786	0.000133012	-0.603774	1.27e-05	-0.847625	1.4e-10	rap guanine nucleotide exchange factor 4
1.2.6734.m1	0.370174	0.00539753	-1.48877	3.32e-15	-1.02939	1.25e-26	-0.736619	1.78e-08	myoferlin-like
1.2.12805.m1	-0.34611	0.000979958	-1.64654	1.49e-18	-1.06	1.43e-33	-0.631549	2.75e-06	serrate RNA effector molecule homolog
1.2.17116.m1	-0.729766	9.23e-23	-1.00156	7.73e-13	-0.144109	0.00612104	0.297682	0.0051954	Na+/K+-ATPase alpha subunit
1.2.21256.m1	-0.406402	0.00013114	-0.489544	0.00404646	-0.413962	5.04e-09	-0.260726	0.00372145	AN1-type zinc finger protein 4
1.2.13413.m1	-0.367806	0.00242771	-0.561015	0.00264555	-0.295006	0.000353684	-0.412911	3.2e-06	synaptotagmin-1
1.2.2044.m1	-0.667457	6.29e-09	-0.627371	0.000375796	-0.232423	0.000107347	-0.375108	0.00369766	LIM domain transcription factor LMO4
1.2.4362.m1	-0.64764	3.25e-05	-0.69502	0.00210599	-0.415443	6.06e-05	-0.42776	0.000907969	E1A-binding protein p400
1.2.18258.m1	-0.520751	0.000667832	-0.505735	0.0142099	-0.639271	1.61e-13	-0.468865	5.11e-05	ornithine decarboxylase antizyme 1
1.2.428.m1	-0.4517	0.00910276	-0.652718	0.00647682	-0.62316	8.59e-11	-0.498518	2.55e-05	inositol hexakisphosphate kinase
1.2.6168.m1	-0.602062	1.04e-06	-0.76542	0.00504171	-0.573425	7.84e-12	-0.542686	0.000262523	D-3-phosphoglycerate dehydrogenase
1.2.14897.m1	-0.646119	0.00876054	-0.778603	0.0114037	-0.538579	6.35e-06	-0.524052	0.0056586	coiled-coil domain-containing protein 157
1.2.8427.m1	-0.594546	0.00682102	-0.654864	0.00427179	-0.703598	2.76e-05	-1.03522	7.54e-16	CUB domain-containing protein 2
1.2.7488.m1	-0.981871	0.00524037	-1.00064	0.00925812	-0.625943	2.18e-06	-0.699988	0.000539646	forkhead box protein D1
1.2.8037.m1	-0.808573	0.00258506	-1.32894	0.00244797	-0.926287	6.5e-10	-0.750599	0.00102394	uncharacterized protein
1.2.16452.m1	-0.760333	3.64e-07	-1.12375	2.53e-08	-0.362032	5.67e-05	-0.427869	2.39e-05	zinc transporter 2
1.2.21883.m1	-0.667137	9.27e-06	-1.23691	2.65e-10	-0.38263	3.77e-08	-0.501135	5.09e-09	solute carrier family 6, member 11
1.2.390.m1	-0.771953	1.03e-07	-1.15045	1.55e-08	-0.629863	3.82e-10	-0.539196	7.44e-06	uncharacterized protein
1.2.3866.m1	-0.564056	0.000123407	-1.03945	4.51e-08	-0.491492	1.78e-08	-0.498241	2.56e-05	transcription factor Sox-2
1.2.4881.m1	-0.640566	0.00616665	-0.930436	0.00139681	-0.511361	7.8e-05	-0.582433	0.000503584	ras-related protein RABA1b
1.2.18143.m1	-1.16242	1.77e-14	-1.86672	5.83e-10	-3.92809	2.41e-241	-3.2646	5.51e-128	uncharacterized protein
1.2.24879.m1	-1.12352	3.58e-05	-2.21002	0.00135352	-2.54031	8.45e-18	-1.68671	1.82e-08	uncharacterized skeletal organic matrix
1.2.1458.m1	-1.01759	8.17e-13	-1.67874	1.04e-11	-2.66298	1.06e-225	-2.69852	3.79e-94	methylenetetrahydrofolate reductase
1.2.24387.m1	-1.91272	1.57e-08	-2.10277	0.0079813	-2.46516	8.99e-11	-2.99561	2.23e-13	uncharacterized skeletal organic matrix

## Sheet: TableS2_GO
Table S2. Gene enrichment analysis from BiNGO in Cytoscape 3.1.1. Each gene set identifies numbers of differentially expressed genes (FDR <0.05) in GO categories responding to salinity stress id adults or juveniles at the specified time points
1h adults
GO-ID	p-value	corr p-value	Number of genes annotated	Description
10468	3.4737e-15	1.1255e-11	162	regulation of gene expression
9889	2.6476e-14	4.2891e-11	157	regulation of biosynthetic process
10556	5.9906e-14	4.8799e-11	151	regulation of macromolecule biosynthetic process
31326	8.9386e-14	4.8799e-11	154	regulation of cellular biosynthetic process
6355	9.01e-14	4.8799e-11	131	regulation of transcription, DNA-dependent
51252	1.0156e-13	4.8799e-11	136	regulation of RNA metabolic process
45449	1.0543e-13	4.8799e-11	137	regulation of transcription
60255	2.6494e-13	1.073e-10	185	regulation of macromolecule metabolic process
19222	2.5668e-12	9.2405e-10	208	regulation of metabolic process
51171	4.8076e-11	1.5577e-08	153	regulation of nitrogen compound metabolic process
80090	7.1582e-11	2.1084e-08	180	regulation of primary metabolic process
19219	2.2429e-10	6.0559e-08	149	regulation of nucleobase, nucleoside, nucleotide and nucleic acid metabolic process
31323	2.7203e-10	6.7798e-08	187	regulation of cellular metabolic process
6357	3.2692e-08	7.566e-06	65	regulation of transcription from RNA polymerase II promoter
9887	9.5616e-08	2.0653e-05	72	organ morphogenesis
48519	1.9293e-07	3.9069e-05	133	negative regulation of biological process
48523	5.4765e-07	0.00010438	119	negative regulation of cellular process
9891	7.0172e-07	0.00012631	59	positive regulation of biosynthetic process
10557	1.0843e-06	0.0001849	57	positive regulation of macromolecule biosynthetic process
48513	1.3128e-06	0.00020936	137	organ development
9893	1.357e-06	0.00020936	81	positive regulation of metabolic process
31328	1.5996e-06	0.00023557	57	positive regulation of cellular biosynthetic process
10604	2.0042e-06	0.00027941	76	positive regulation of macromolecule metabolic process
50794	2.0697e-06	0.00027941	297	regulation of cellular process
1654	2.3634e-06	0.0003063	33	eye development
45893	4.5843e-06	0.00055147	48	positive regulation of transcription, DNA-dependent
45944	4.5956e-06	0.00055147	36	positive regulation of transcription from RNA polymerase II promoter
45941	5.4322e-06	0.00062858	50	positive regulation of transcription
10628	6.2738e-06	0.00070094	52	positive regulation of gene expression
65007	7.1194e-06	0.0007689	341	biological regulation
7423	7.8992e-06	0.0008256	43	sensory organ development
10629	9.3767e-06	0.00094939	51	negative regulation of gene expression
48731	1.0662e-05	0.0010376	167	system development
51254	1.0889e-05	0.0010376	49	positive regulation of RNA metabolic process
48592	1.1249e-05	0.0010413	20	eye morphogenesis
2218	1.2092e-05	0.0010883	15	activation of innate immune response
1708	1.273e-05	0.0011147	12	cell fate specification
31325	1.3163e-05	0.0011223	73	positive regulation of cellular metabolic process
50789	1.5502e-05	0.0012879	315	regulation of biological process
31327	1.8317e-05	0.0014836	50	negative regulation of cellular biosynthetic process
48598	2.3484e-05	0.0018558	48	embryonic morphogenesis
2224	2.5409e-05	0.0019601	14	toll-like receptor signaling pathway
9890	2.606e-05	0.0019636	50	negative regulation of biosynthetic process
43010	3.2473e-05	0.0023451	24	camera-type eye development
2221	3.3295e-05	0.0023451	14	pattern recognition receptor signaling pathway
2758	3.3295e-05	0.0023451	14	innate immune response-activating signal transduction
1754	3.8367e-05	0.0026449	11	eye photoreceptor cell differentiation
51253	4.8754e-05	0.0032909	45	negative regulation of RNA metabolic process
31018	5.3812e-05	0.0034905	9	endocrine pancreas development
51098	5.4304e-05	0.0034905	26	regulation of binding
9888	5.4942e-05	0.0034905	69	tissue development
9892	5.9246e-05	0.003533	63	negative regulation of metabolic process
3415	6.0399e-05	0.003533	4	chondrocyte hypertrophy
21508	6.0399e-05	0.003533	4	floor plate formation
21990	6.0399e-05	0.003533	4	neural plate formation
10558	6.1064e-05	0.003533	48	negative regulation of macromolecule biosynthetic process
45892	6.2387e-05	0.0035462	43	negative regulation of transcription, DNA-dependent
7275	6.4775e-05	0.0036066	185	multicellular organismal development
9790	6.5676e-05	0.0036066	71	embryonic development
48856	6.7196e-05	0.0036258	185	anatomical structure development
16481	6.8263e-05	0.0036258	43	negative regulation of transcription
51173	7.0763e-05	0.0036979	53	positive regulation of nitrogen compound metabolic process
8285	8.4333e-05	0.0042693	22	negative regulation of cell proliferation
51101	8.4333e-05	0.0042693	22	regulation of DNA binding
2757	8.6743e-05	0.0043238	15	immune response-activating signal transduction
50896	9.2186e-05	0.0044957	178	response to stimulus
33209	9.5743e-05	0.0044957	5	tumor necrosis factor-mediated signaling pathway
60219	9.5743e-05	0.0044957	5	camera-type eye photoreceptor cell differentiation
7418	9.5743e-05	0.0044957	5	ventral midline development
2764	0.00010764	0.0049334	15	immune response-regulating signaling pathway
55114	0.00010811	0.0049334	36	oxidation reduction
3407	0.00011461	0.0051575	10	neural retina development
31324	0.00012339	0.0054765	56	negative regulation of cellular metabolic process
46530	0.00013617	0.005962	11	photoreceptor cell differentiation
31349	0.00014699	0.0063501	16	positive regulation of defense response
45935	0.00015615	0.0066569	51	positive regulation of nucleobase, nucleoside, nucleotide and nucleic acid metabolic process
60042	0.00015848	0.0066685	10	retina morphogenesis in camera-type eye
51172	0.00016416	0.0067328	46	negative regulation of nitrogen compound metabolic process
45934	0.00016416	0.0067328	46	negative regulation of nucleobase, nucleoside, nucleotide and nucleic acid metabolic process
48709	0.00017125	0.0069358	8	oligodendrocyte differentiation
30900	0.00018775	0.0075099	25	forebrain development
45165	0.00022993	0.009085	22	cell fate commitment
48593	0.0002334	0.0091111	13	camera-type eye morphogenesis
72073	0.00024473	0.0094394	9	kidney epithelium development
24 h adults
GO-ID	p-value	corr p-value	Number of genes annotated	Description
44281	1.9392e-07	0.00091994	260	small molecule metabolic process
6457	4.8668e-07	0.0011544	34	protein folding
50896	9.1464e-07	0.0014464	405	response to stimulus
55114	1.6121e-06	0.0019119	75	oxidation reduction
9056	2.5602e-06	0.0024292	198	catabolic process
35036	4.0849e-06	0.0027684	8	sperm-egg recognition
7339	4.0849e-06	0.0027684	8	binding of sperm to zona pellucida
46483	5.5886e-06	0.003314	107	heterocycle metabolic process
55086	9.709e-06	0.0051177	105	nucleobase, nucleoside and nucleotide metabolic process
6412	1.6021e-05	0.0072134	65	translation
6950	1.6726e-05	0.0072134	223	response to stress
6753	2.0214e-05	0.0079914	96	nucleoside phosphate metabolic process
9117	2.6593e-05	0.0097042	95	nucleotide metabolic process
24 h juveniles
GO-ID	p-value	corr p-value	Number of genes annotated	Description
44281	2.9335e-16	1.1672e-12	225	small molecule metabolic process
42180	1.0343e-10	2.0578e-07	89	cellular ketone metabolic process
43436	4.1598e-10	4.138e-07	86	oxoacid metabolic process
6082	4.1598e-10	4.138e-07	86	organic acid metabolic process
19752	5.8402e-10	4.6477e-07	85	carboxylic acid metabolic process
44282	1.2324e-09	8.1726e-07	88	small molecule catabolic process
9056	2.5006e-08	1.4214e-05	155	catabolic process
44248	7.7346e-08	3.847e-05	142	cellular catabolic process
6629	2.8836e-07	0.00012749	83	lipid metabolic process
32787	6.7268e-07	0.00026766	42	monocarboxylic acid metabolic process
55114	1.3532e-06	0.00046723	58	oxidation reduction
9889	1.4091e-06	0.00046723	199	regulation of biosynthetic process
48518	2.2765e-06	0.00069679	227	positive regulation of biological process
10556	2.8847e-06	0.00081346	190	regulation of macromolecule biosynthetic process
31323	3.0666e-06	0.00081346	263	regulation of cellular metabolic process
19222	3.3027e-06	0.00082134	284	regulation of metabolic process
6519	3.5653e-06	0.00083449	56	cellular amino acid and derivative metabolic process
80090	4.1092e-06	0.00090837	248	regulation of primary metabolic process
31326	4.7452e-06	0.00099375	194	regulation of cellular biosynthetic process
44255	5.3505e-06	0.0010645	61	cellular lipid metabolic process
9144	5.7411e-06	0.0010878	55	purine nucleoside triphosphate metabolic process
50896	6.5345e-06	0.0011509	288	response to stimulus
9141	6.6529e-06	0.0011509	56	nucleoside triphosphate metabolic process
9199	7.8213e-06	0.0012967	55	ribonucleoside triphosphate metabolic process
46483	8.7994e-06	0.0013647	80	heterocycle metabolic process
46395	9.3409e-06	0.0013647	26	carboxylic acid catabolic process
16054	9.3409e-06	0.0013647	26	organic acid catabolic process
8610	9.6031e-06	0.0013647	38	lipid biosynthetic process
9205	1.0707e-05	0.0014462	54	purine ribonucleoside triphosphate metabolic process
44106	1.0904e-05	0.0014462	49	cellular amine metabolic process
60255	1.2504e-05	0.0016005	240	regulation of macromolecule metabolic process
6536	1.2872e-05	0.0016005	9	glutamate metabolic process
9259	1.7314e-05	0.0020877	59	ribonucleotide metabolic process
9150	1.8202e-05	0.0021302	57	purine ribonucleotide metabolic process
48522	1.9455e-05	0.0022117	193	positive regulation of cellular process
45449	2.0404e-05	0.0022552	166	regulation of transcription
9891	2.4136e-05	0.002558	80	positive regulation of biosynthetic process
10604	2.4776e-05	0.002558	108	positive regulation of macromolecule metabolic process
51252	2.5072e-05	0.002558	164	regulation of RNA metabolic process
6950	2.8725e-05	0.0028574	162	response to stress
6355	3.2637e-05	0.0031673	156	regulation of transcription, DNA-dependent
9893	3.6829e-05	0.0034891	114	positive regulation of metabolic process
10557	3.8953e-05	0.0036045	77	positive regulation of macromolecule biosynthetic process
9310	4.2801e-05	0.0038706	19	amine catabolic process
10468	4.6481e-05	0.0041099	194	regulation of gene expression
46700	5.1395e-05	0.0044457	54	heterocycle catabolic process
45333	6.0136e-05	0.005091	18	cellular respiration
55086	0.00011041	0.0091526	75	nucleobase, nucleoside and nucleotide metabolic process
48 h juveniles
GO-ID	p-value	corr p-value	Number of genes annotated	Description
44281	1.8472e-10	5.2368e-07	96	small molecule metabolic process
44106	2.7363e-09	3.4519e-06	32	cellular amine metabolic process
19752	4.4824e-09	3.4519e-06	43	carboxylic acid metabolic process
6082	6.0879e-09	3.4519e-06	43	organic acid metabolic process
43436	6.0879e-09	3.4519e-06	43	oxoacid metabolic process
6519	7.839e-09	3.7039e-06	34	cellular amino acid and derivative metabolic process
42180	1.2206e-08	4.9433e-06	43	cellular ketone metabolic process
9310	3.4687e-08	1.2292e-05	15	amine catabolic process
6520	4.5973e-08	1.4481e-05	27	cellular amino acid metabolic process
9308	6.5873e-08	1.8675e-05	35	amine metabolic process
8652	3.5281e-07	9.0928e-05	13	cellular amino acid biosynthetic process
9063	6.2554e-07	0.00014778	13	cellular amino acid catabolic process
9309	7.3897e-07	0.00016115	14	amine biosynthetic process
9069	1.1704e-06	0.00023701	8	serine family amino acid metabolic process
46394	2.9722e-06	0.00052664	16	carboxylic acid biosynthetic process
16053	2.9722e-06	0.00052664	16	organic acid biosynthetic process
96	8.0672e-06	0.00125	8	sulfur amino acid metabolic process
46395	8.3775e-06	0.00125	15	carboxylic acid catabolic process
16054	8.3775e-06	0.00125	15	organic acid catabolic process
6563	9.1343e-06	0.0012948	5	L-serine metabolic process
97	1.0308e-05	0.0013916	7	sulfur amino acid biosynthetic process
44283	1.3246e-05	0.0017069	28	small molecule biosynthetic process
9145	1.6705e-05	0.002059	7	purine nucleoside triphosphate biosynthetic process
9142	1.7642e-05	0.0020839	8	nucleoside triphosphate biosynthetic process
6629	2.1913e-05	0.002485	37	lipid metabolic process
44271	2.532e-05	0.0027608	24	cellular nitrogen compound biosynthetic process
9119	3.3162e-05	0.003482	11	ribonucleoside metabolic process
6790	3.8026e-05	0.0038451	14	sulfur metabolic process
9201	3.9332e-05	0.0038451	7	ribonucleoside triphosphate biosynthetic process
6564	4.2126e-05	0.0039809	4	L-serine biosynthetic process
50896	4.6614e-05	0.0042629	119	response to stimulus
6950	9.4332e-05	0.0082055	70	response to stress
9070	9.5514e-05	0.0082055	5	serine family amino acid biosynthetic process

## Sheet: TableS3_ER_prot2
Table S3. A. millepora homologues to the ER protein processing system. Results of the KEGG protein processing in the ER (nve04141) pathway searched in the A. millepora protein predictions. Log2FC values of significantly expressed (FDR <0.05) genes in response to the treatment (hypo-saline) over the control (35 PSU). In bold log2FC ≤1 or ≥1.
Selected ER processing proteins				Blast Info				Adults				Juveniles
Description	Gene name	Orthology	Coral ID	Entry	% ID	Length	e-value	1 h		24 h		24 h		48 h
								log2FC	FDR	log2FC	FDR	log2FC	FDR	log2FC	FDR
Glycosylation
	Sec61	protein transport SEC61 subunit beta	1.2.22267.m1	NEMVE_v1g158265	71.43	98	6e-41	−	−	0.416	0.0124	−	−	−	−
	GLcII	alpha 1,3-glucosidase [EC:3.2.1.84]	1.2.13846.m1	NEMVE_v1g238696	60.35	744	0	−	−	0.659	8.95e-06	−	−	−	−
	OSTs	dolichyl-diphosphooligosaccharide--protein glycosyltransferase [EC:2.4.99.18]	1.2.11239.m1	NEMVE_v1g180767	69.93	705	0	−	−	0.395	0.00736	-0.192	0.0237	−	−
	OSTs	dolichyl-diphosphooligosaccharide--protein glycosyltransferase [EC:2.4.99.18]	1.2.12013.m1	NEMVE_v1g180767	57.08	727	0	−	−	0.65	2.13e-06			−	−
	CNX	calnexin	1.2.16315.m1	NEMVE_v1g80092	78.19	431	0	−	−	0.531	0.00016	-0.189	0.0149	−	−
	CRT	calreticulin	1.2.2683.m1	NEMVE_v1g61368	76.08	347	0	-0.464	2.15e-10	1.143	8.82e-22	−	−	−	−
	UGGT	UDP-glucose:glycoprotein glucosyltransferase [EC:2.4.1.-]	1.2.18585.m1	NEMVE_v1g135950	51.97	660	0	−	−	0.585	0.000882	−	−	0.337	0.0365
Luminal chaperones
	GRP94	heat shock protein 90kDa beta	1.2.15211.m1	NEMVE_v1g181671	85.06	261	2e-158	-0.23	0.0223	1.213	7.26e-25	-0.155	0.0466	−	−
	NEF	hypoxia up-regulated 1	1.2.2424.m1	NEMVE_v1g172038	69.3	570	0	-0.64	3.86e-11	0.902	1.87e-07	-0.233	0.00615	−	−
	BiP, GRP70	heat shock 70kDa protein 5	1.2.4351.m1	NEMVE_v1g216823	87.57	531	0	−	−	1.304	8.64e-19	-0.204	0.0167	−	−
BiP cochaperons-HSP40, DnaJ-Like								−	−	−	−	−	−	−	−
	ERdj1	DnaJ homolog subfamily C member 1	1.2.7940.m1	gi|21361912|ref|NP_071760.2|	41.77	541	2e-111	−	−	1.764	0.0152	−	−	−	−
	ERdj3, DnaJB11	DnaJ homolog subfamily B member 11	1.2.25530.m1	gi|18203497|sp|Q9UBS4.1|DJB11_HUMAN	60.34	358	2e-150	−	−	1.041	1.03e-07	0.436	3.48e-08	0.289	0.0571
	ERdj4	DnaJ homolog subfamily B member 9	1.2.20851.m1	gi|18203496|sp|Q9UBS3.1|DNJB9_HUMAN	55.65	115	4e-32	-0.27	0.0351	−	−	−	−	−	−
	ERdj5	DnaJ homolog subfamily C member 10	1.2.22277.m1	NEMVE_v1g163820	61.75	779	0	−	−	−	−	0.187	0.0352	−	−
	ERdj6, DnsJC3	DnaJ homolog subfamily C member 3, Protein kinase inhibitor p58	1.2.21656.m1	gi|73620807|sp|Q13217.1|DNJC3_HUMAN	53.81	472	7e-175	-0.532	0.00164	0.581	0.0052	−	−	−	−
	SEC63	translocation protein SEC63 homolog isoform X1	1.2.143.m1	gi|767941799|ref|XP_011533701.1|	46.7	349	2e-95	-0.348	0.00828	−	−	−	−	−	−
ERAD related proteins
Processing and targeting
	EDEM	ER degradation enhancer, mannosidase alpha-like 1	1.2.3114.m1	NEMVE_v1g199864	63.76	516	0	−	−	0.737	0.000806	−	−	−	−
	XTP3B	endoplasmic reticulum lectin 1	1.2.21359.m1	NEMVE_v1g99617	29.73	111	1e-05	−	−	0.695	1.63e-07	−	−	−	−
	ERManI	mannosyl-oligosaccharide alpha-1,2-mannosidase [EC:3.2.1.113	1.2.4008.m1	NEMVE_v1g112545	72.44	479	0	-0.294	0.0629	−	−	−	−	−	−
	TRAP	translocon-associated protein subunit delta	1.2.3165.m1	NEMVE_v1g237405	61.03	136	7e-58	−	−	0.543	0.00152	−	−	−	−
Derlin channel	TRAM	translocating chain-associated membrane protein 1	1.2.11248.m1	NEMVE_v1g186830	60.89	327	2e-131	-0.243	0.0316	0.526	0.000653	-0.139	0.0439	−	−
	DERLIN	Derlin-2/3	1.2.918.m1	NEMVE_v1g179634	82.74	168	2e-93	-0.217	0.388	0.077	0.867	0.129	0.341	0.218	0.267
Ligase complex
E1 activating enzyme
	UBE1	ubiquitin-activating enzyme E1 [EC:6.3.2.19]	1.2.14992.m1	nve:NEMVE_v1g129964	74.47	1038	0	−	−	0.341	0.0194	0.153	0.000519	−	−
E2 conjugating enzyme
	UBE2C	ubiquitin-conjugating enzyme E2 C [EC:6.3.2.19]	1.2.25429.m1	nve:NEMVE_v1g237281	57.75	142	3e-44	-0.715	0.05	−	−	−	−	−	−
	UBE2D/E, UbcH5	ubiquitin-conjugating enzyme E2 D/E [EC:6.3.2.19]	1.2.21247.m1	nve:NEMVE_v1g236730	92.52	147	3e-100	-0.315	0.000376	0.431	0.00265	0.352	2.6e-07	−	−
	UBE2D/E, UbcH5	ubiquitin-conjugating enzyme E2 D/E [EC:6.3.2.19]	1.2.21685.m1	NEMVE_v1g127871	78.7	169	2e-98	−	−	−	−	0.394	0.0571	−	−
	UBE2D/E, UbcH5	ubiquitin-conjugating enzyme E2 D/E [EC:6.3.2.19]	1.2.21689.m1	NEMVE_v1g127871	73.22	183	2e-94	−	−	−	−	0.319	0.0167	−	−
	UBE2D/E, UbcH5	ubiquitin-conjugating enzyme E2 D/E [EC:6.3.2.19]	1.2.21680.m1	NEMVE_v1g127871	64.71	136	4e-51	−	−	0.565	0.029	0.411	0.000119	0.25	0.0901
	UBE1G1	ubiquitin-conjugating enzyme E2 G1 [EC:6.3.2.19]	1.2.802.m1	nve:NEMVE_v1g167818	70.66	167	9e-90	−	−	−	−	-0.253	0.0434	−	−
gp78 ligase complex	UBE2G2, Ubc6/7	ubiquitin-conjugating enzyme E2 G2 [EC:6.3.2.19]	1.2.22895.m1	nve:NEMVE_v1g178088	90.3	165	4e-111	−	−	−	−	0.371	0.000116	−	−
	UBE2I	ubiquitin-conjugating enzyme E2 I [EC:6.3.2.19]	1.2.6436.m1	nve:NEMVE_v1g159579	75.95	158	7e-85	-0.454	0.000169	−	−	-0.174	0.0315	−	−
	UBE2J1	ubiquitin-conjugating enzyme E2 J1 [EC:6.3.2.19]	1.2.138.m1	nve:NEMVE_v1g112619	86.72	128	5e-82	-0.493	0.00795	−	−	-0.211	0.0222	-1.269	0.0208
	UBE2L3	ubiquitin-conjugating enzyme E2 L3 [EC:6.3.2.19]	1.2.3007.m1	nve:NEMVE_v1g235862	71.11	180	7e-87	-0.318	0.00254	−	−	0.218	0.0126	−	−
	UBE2M	ubiquitin-conjugating enzyme E2 M [EC:6.3.2.19]	1.2.1863.m1	nve:NEMVE_v1g171977	88.81	134	2e-86	-0.586	0.00738	−	−	−	−	1.294	0.0377
	UBE2N	ubiquitin-conjugating enzyme E2 N [EC:6.3.2.19]	1.2.23020.m1	nve:NEMVE_v1g236976	84.77	151	3e-92	−	−	0.376	0.0496	0.232	0.00224	−	−
	UBE2O	ubiquitin-conjugating enzyme E2 O [EC:6.3.2.19]	1.2.7586.m1	nve:NEMVE_v1g198482	47.94	1114	0	−	−	0.631	0.00012	−	−	−	−
	UBE2Q	ubiquitin-conjugating enzyme E2 Q [EC:6.3.2.19]	1.2.14941.m1	nve:NEMVE_v1g230272	84.91	159	2e-98	-0.949	7.42e-05	−	−	−	−	−	−
	UBE2R	ubiquitin-conjugating enzyme E2 R [EC:6.3.2.19]	1.2.3573.m1	nve:NEMVE_v1g194815	85.65	237	5e-138	−	−	-0.576	0.00948	-0.152	0.0345	−	−
E3 ligases
HECT type E3
	HERC1	E3 ubiquitin-protein ligase HERC1 [EC:6.3.2.19]	1.2.17650.m1	nve:NEMVE_v1g240406	61.67	1320	0	−	−	−	−	−	−	1.221	0.0507
	TRIP12	E3 ubiquitin-protein ligase TRIP12 [EC:6.3.2.19]	1.2.3515.m1	nve:NEMVE_v1g191358	55.41	1617	0	−	−	1.245	0.052	−	−	−	−
	NEDD4	E3 ubiquitin-protein ligase NEDD4 [EC:6.3.2.19]	1.2.4310.m1	nve:NEMVE_v1g161803	82.99	488	0	−	−	1.326	0.0139	−	−	1.161	0.0324
	UBE3B	ubiquitin-protein ligase E3 B [EC:6.3.2.19]	1.2.6288.m1	nve:NEMVE_v1g160280	62.86	972	0	1.28	0.0599	−	−	-1.354	1.04e-05	−	−
	WWP1	atrophin-1 interacting protein 5 [EC:6.3.2.19]	1.2.13267.m1	nve:NEMVE_v1g158690	73.67	676	0	-1.122	0.0579	−	−	-1.082	0.00576	−	−
	E6AP	ubiquitin-protein ligase E3 A [EC:6.3.2.19]	1.2.1434.m1	nve:NEMVE_v1g243312	66.33	796	0	-1.354	0.00223	−	−	−	−	−	−
U-box type E3
	UBE4A	ubiquitin conjugation factor E4 A [EC:6.3.2.19]	1.2.14462.m1	nve:NEMVE_v1g240861	50.14	718	0	−	−	1.488	0.000956	−	−	−	−
	PRP19	pre-mRNA-processing factor 19 [EC:6.3.2.19]	1.2.883.m1	nve:NEMVE_v1g199033	80.86	512	0	−	−	1.275	0.0492	−	−	−	−
	CYC4	peptidyl-prolyl cis-trans isomerase-like 2 [EC:5.2.1.8]	1.2.14889.m1	nve:NEMVE_v1g248427	70.92	533	0	1.257	0.0305	−	−	−	−	−	−
	Hsp70	heat shock 70kDa protein 1/8	1.2.8575.m1	NEMVE_v1g189485	80.83	652		−	−	1.067	6.37e-14	0.492	2.2e-13	0.303	0.0194
single RING-finger type E3 / HDR1 ligase complex
	MEKK1	mitogen-activated protein kinase kinase kinase 1 [EC:2.7.11.25]	1.2.5530.m1	nve:NEMVE_v1g120549	61.59	867	0	1.474	0.000284	−	−	−	−	−	−
	TRAF6	TNF receptor-associated factor 6	1.2.2897.m1	nve:NEMVE_v1g178259	51.09	458	2e-158	−	−	4.202	4.96e-10	−	−	1.435	0.00597
	PIAS	E3 SUMO-protein ligase PIAS2 [EC:6.3.2.-]	1.2.11953.m1	nve:NEMVE_v1g134544	69.87	385	0	−	−	1.774	8.03e-05	1.133	0.00992	1.189	0.0163
	SIAH-1	E3 ubiquitin-protein ligase SIAH1 [EC:6.3.2.19]	1.2.20985.m1	nve:NEMVE_v1g93606	31.78	129	3e-10	-1.964	1.08e-05	-1.882	0.00069	1.348	1.13e-09	1.444	1.77e-05
	Trim37	tripartite motif-containing protein 37 [EC:6.3.2.19]	1.2.2625.m1	nve:NEMVE_v1g95966	90.64	267	2e-173	−	−	-1.636	0.000531	-1.321	9.03e-07	−	−
	BRCA1	breast cancer type 1 susceptibility protein	1.2.4545.m1	nve:NEMVE_v1g238046	41.41	227	4e-38	−	−	-1.472	0.0283	-1.197	0.00653	−	−
	SYVN, Hrd1	E3 ubiquitin-protein ligase synoviolin [EC:6.3.2.19]	1.2.10197.m1	nve:NEMVE_v1g32018	88.34	326	0	−	−	−	−	-1.249	4.92e-06	-1.157	0.0203
RING-finger type E3
SCF	RBX1	RING-box protein 1	1.2.15842.m1	nve:NEMVE_v1g169697	90.18	112	2e-72	−	−	1.623	0.000264	1.31	1.64e-07	−	−
ECS	RBX2	RING-box protein 2	1.2.598.m1	nve:NEMVE_v1g181003	87.88	99	4e-61	−	−	−	−	1.345	0.0207	−	−
Cul3	Cul3	cullin 3	1.2.480.m1	nve:NEMVE_v1g191273	86.17	694	0	-1.161	0.0518	−	−	-1.133	0.00819	−	−
Cul4	Cul4	cullin 4	1.2.3461.m1	nve:NEMVE_v1g171734	82.59	580	0	−	−	−	−	-1.141	0.00363	-1.16	0.0163
Cul4	DDB1	DNA damage-binding protein 1	1.2.13230.m1	nve:NEMVE_v1g241997	75.81	1174	0	−	−	−	−	1.091	0.0448	1.188	0.000715
SCF	F-box	F-box and WD-40 domain protein 7	1.2.20605.m1	nve:NEMVE_v1g242260	68.55	671	0	-1.216	0.0539	−	−	-1.299	2.27e-07	-1.211	0.00573
Substrate extraction and recruiting
	Ufd1	ubiquitin fusion degradation protein 1	1.2.679.m1	NEMVE_v1g189007	69.26	309	7e-142	0.348	0.0253	−	−	−	−	−	−
	p97	transitional endoplasmic reticulum ATPase	1.2.19057.m1	NEMVE_v1g190325	90.14	771	0	-0.24	0.0101	0.837	1.82e-11	−	−	−	−
Shuttle protein
	DUB	Ataxin-3 [EC:3.4.22.-]	1.2.9216.m1	NEMVE_v1g34645	70	210	2e-99	-0.373	0.0462	−	−	−	−	−	−
	RAD23	UV excision repair protein RAD23	1.2.2686.m1	NEMVE_v1g246958	52.02	371	2e-109	−	−	0.413	0.0157	−	−	−	−
Proteasome
	Rpn2	26S proteasome regulatory subunit N2	1.2.2366.m1	nve:NEMVE_v1g193603	77.13	1019	0	−	−	1.605	3.28e-07	−	−	−	−
	Rpn3	26S proteasome regulatory subunit N3	1.2.11418.m1	nve:NEMVE_v1g233482	73.31	502	0	-0.46	7.95e-05	−	−	−	−	−	−
	Rpn5	26S proteasome regulatory subunit N5	1.2.7613.m1	nve:NEMVE_v1g113443	73.54	446	0	-0.571	0.000171	−	−	−	−	−	−
	Rpn6	26S proteasome regulatory subunit N6	1.2.4538.m1	nve:NEMVE_v1g219029	75.72	416	0	−	−	0.431	0.0429	0.163	0.0249	−	−
	Rpn7	26S proteasome regulatory subunit N7	1.2.3354.m1	nve:NEMVE_v1g195005	76.53	277	7e-159	-0.536	0.00217	0.447	0.0464	−	−	−	−
	Rpn8	26S proteasome regulatory subunit N8	1.2.16235.m1	nve:NEMVE_v1g161920	71.84	348	5e-166	−	−	0.914	1.16e-07	0.275	7.83e-06	−	−
	Rpn9	26S proteasome regulatory subunit N9	1.2.8083.m1	nve:NEMVE_v1g79078	70.48	376	0	-0.294	0.0347	0.458	0.0234	−	−	−	−
	Rpn10	26S proteasome regulatory subunit N10	1.2.1010.m1	nve:NEMVE_v1g236108	65.13	413	4e-166	-0.377	0.00463	−	−	−	−	−	−
	Rpn11	26S proteasome regulatory subunit N11	1.2.12964.m1	nve:NEMVE_v1g239961	83.55	310	1e-178	−	−	0.369	0.0831	−	−	−	−
	Rpn12	26S proteasome regulatory subunit N12	1.2.13351.m1	nve:NEMVE_v1g190193	79.85	263	4e-144	−	−	−	−	0.222	0.0298	−	−
	Rpt1	26S proteasome regulatory subunit T1	1.2.16618.m1	nve:NEMVE_v1g189255	86.18	434	0	-0.356	0.00411	−	−	−	−	−	−
	Rpt2	26S proteasome regulatory subunit T2	1.2.5719.m1	nve:NEMVE_v1g176351	96.45	197	8e-134	-0.467	0.000546	−	−	−	−	−	−
	Rpt3	26S proteasome regulatory subunit T3	1.2.2345.m1	nve:NEMVE_v1g236753	90.67	418	0	-0.946	1.09e-07	−	−	−	−	−	−
	Rpt4	26S proteasome regulatory subunit T4	1.2.461.m1	nve:NEMVE_v1g215693	94.36	390	0	-0.362	0.00277	0.477	0.00838	−	−	−	−
	Rpt5	26S proteasome regulatory subunit T5	1.2.3961.m1	nve:NEMVE_v1g244951	88.03	426	0			0.538	0.00108	0.178	0.00836	−	−
	Rpt6	26S proteasome regulatory subunit T6	1.2.12658.m1	nve:NEMVE_v1g196829	84.71	412	0	-0.281	0.00719	0.45	0.00247	−	−	−	−
	alpha1	20S proteasome subunit alpha 1 [EC:3.4.25.1]	1.2.17385.m1	nve:NEMVE_v1g238636	88.21	246	4e-169	-0.279	0.0385	1.063	3.17e-11	0.317	2.54e-05	−	−
	alpha2	20S proteasome subunit alpha 2 [EC:3.4.25.1]	1.2.1573.m1	nve:NEMVE_v1g165493	91.45	234	1e-163	−	−	0.43	0.0149	−	−	−	−
	alpha3	20S proteasome subunit alpha 3 [EC:3.4.25.1]	1.2.7785.m1	nve:NEMVE_v1g148426	77.63	152	4e-85	-0.35	0.0768	0.666	0.000653	−	−	−	−
	alpha4	20S proteasome subunit alpha 4 [EC:3.4.25.1]	1.2.3696.m1	nve:NEMVE_v1g179894	88.54	253	1e-158	-0.448	0.0109	−	−	-0.225	0.00419	-0.351	0.0188
	alpha5	20S proteasome subunit alpha 5 [EC:3.4.25.1]	1.2.9821.m1	nve:NEMVE_v1g168163	88.84	242	2e-161	−	−	0.727	5.32e-05	0.137	0.0578	−	−
	alpha6	20S proteasome subunit alpha 6 [EC:3.4.25.1]	1.2.2830.m1	nve:NEMVE_v1g10968	85.36	239	3e-152	−	−	0.564	0.00564	−	−	−	−
	alpha7	20S proteasome subunit alpha 7 [EC:3.4.25.1]	1.2.9956.m1	nve:NEMVE_v1g235516	82.08	240	2e-148	-0.426	0.00065	−	−	−	−	−	−
	beta1	20S proteasome subunit beta 1 [EC:3.4.25.1]	1.2.9584.m1	nve:NEMVE_v1g101124	82.23	197	5e-121	−	−	0.454	0.0415	0.219	0.0388	−	−
	beta2	20S proteasome subunit beta 2 [EC:3.4.25.1]	1.2.10862.m1	nve:NEMVE_v1g127396	57.14	231	2e-77	−	−	0.43	0.0763	−	−	−	−
	beta3	20S proteasome subunit beta 3 [EC:3.4.25.1]	1.2.5977.m1	nve:NEMVE_v1g99390	88.78	205	7e-139	-0.463	0.0027	−	−	-0.163	0.0586	-0.304	0.0727
	beta4	20S proteasome subunit beta 4 [EC:3.4.25.1]	1.2.22654.m1	nve:NEMVE_v1g193516	70.56	197	4e-104	-0.325	0.0604	−	−	−	−	−	−
	beta5	20S proteasome subunit beta 5 [EC:3.4.25.1]	1.2.2519.m1	nve:NEMVE_v1g173323	83.39	277	7e-174	-0.498	0.000664	0.479	0.0254	−	−	−	−
	beta6	20S proteasome subunit beta 6 [EC:3.4.25.1]	1.2.8961.m1	nve:NEMVE_v1g191787	80.09	226	9e-136	-0.587	0.000201	−	−	-0.264	0.000516	−	−
	beta7	20S proteasome subunit beta 7 [EC:3.4.25.1]	1.2.17366.m1	nve:NEMVE_v1g167347	76.79	56	3e-26	-0.353	0.0878	0.567	0.027	−	−	−	−
UPR: unfolded protein response
IREI c	ERN1	serine/threonine-protein kinase/endoribonuclease inositol-requiring enzyme 1 (IRE1) [EC:2.7.11.1 3.1.26.-]	1.2.5693.m1	NEMVE_v1g93936	69.68	409		0.302	0.0259	−	−	−	−	−	−
	TRAF2	TNF receptor-associated factor 2	1.2.2752.m1	NEMVE_v1g112390	44.7	528	3e-149	0.863	0.00268	2.639	1.3e-27	−	−	−	−
	TRAF2	TNF receptor-associated factor 2	1.2.1949.m1	NEMVE_v1g112390	40.49	568	2e-129	0.389	0.00424	−	−	0.198	0.0419	−	−
	TNF-R	tumor necrosis factor receptor superfamily member 1A	1.2.18805.m1	hsa:7132	35.14	148	1e-18	−	−	−	−	0.264	0.000365	−	−
MAPK	TRAF2	TNF receptor-associated factor 2	1.2.3871.m1	hsa:7186	35.74	554	5e-94	0.506	0.000107	0.971	1.05e-08	0.409	9.82e-09	−	−
	TRAF2	TNF receptor-associated factor 2	1.2.5426.m1	hsa:7186	32.48	545	6e-94	3.673	8.42e-78	2.418	1.79e-26	−	−	−	−
	TRAF2	TNF receptor-associated factor 2	1.2.10762.m1	hsa:7186	35.14	552	2e-99	−	−	-1.533	2.22e-06	-0.344	0.0962	−	−
	MKK7	mitogen-activated protein kinase kinase 7 [EC:2.7.12.2]	1.2.2135.m1	NEMVE_v1g229025	70.03	317	4e-167	−	−	−	−	0.207	0.0076	−	−
	c-Jun, JUN	transcription factor AP-1	1.2.21516.m1	hsa:3725	36.1	349	5e-45	3.105	2.59e-16	1.596	7.06e-13	0.382	0.0801	−	−
BAX	BAX	apoptosis regulator BAX	1.2.7024.m1	NEMVE_v1g100129	71.57	102	9e-53	0.414	0.0278	0.679	0.0011	0.337	5.56e-05	−	−
	XBP	X box-binding protein 1	1.2.15171.m1	NEMVE_v1g211292	61.42	127	6e-51	−	−	−	−	-0.226	3.68e-09	-0.166	0.0274
	CAPN1	calpain-1 [EC:3.4.22.52]	1.2.13821.m1	hsa:823	40.73	712	2e-166	0.17	0.025	0.398	0.00247	−	−	−	−
	CASP12	caspase 12 [EC:3.4.22.-]	1.2.9586.m1	hsa:100506742	28.46	260	5e-20	−	−	−	−	−	−	-1.158	0.0309
PERK	PERK	eukaryotic translation initiation factor 2-alpha kinase 1 [EC:2.7.11.1]	1.2.9243.m1	NEMVE_v1g200396	49.86	716	0	−	−	0.602	0.00625	0.318	0.00194	0.248	0.0544
	eIF2a	translation initiation factor 2 subunit 1	1.2.8366.m1	NEMVE_v1g185797	82.8	314	0	-0.519	0.000113	−	−	−	−	−	−
	ATF4, CREB-2, CREB2, TAXREB67, TXREB	cyclic AMP-dependent transcription factor ATF-4	1.2.2941.m1	hsa:468	50	90	4e-14	0.259	0.0525	−	−	-0.167	0.0531	−	−
	NRF2	nuclear factor erythroid 2-related factor 2	1.2.25358.m1	hsa:4780	42.62	122	1e-22	1.324	2.93e-16	0.516	0.0168	−	−	−	−
ATF6	ATF6	cyclic AMP-dependent transcription factor ATF-6 alpha	1.2.4295.m1	NEMVE_v1g245260	38.32	689	5e-131	−	−	0.417	0.0189	−	−	−	−
	S1P	membrane-bound transcription factor site-1 protease [EC:3.4.21.112] (A)	1.2.9725.m1	hsa:8720	57.36	1006	0	−	−	−	−	-0.28	8.8e-05
	S2P	S2P endopeptidase [EC:3.4.24.85]	1.2.21967.m1	NEMVE_v1g185856	68.96	480	0	−	−	−	−	-0.387	4.28e-05	-0.271	0.0441
ER homeostasis
ER REDOX	ERO1	ERO1-like protein beta [EC:1.8.4.-]	1.2.10186.m1	NEMVE_v1g83316	59.34	391	0	−	−	−	−	−	−	-0.286	0.00778
	PDIs	protein disulfide-isomerase A6 [EC:5.3.4.1]	1.2.9018.m1	NEMVE_v1g117546	69.42	412	0	-0.361	0.000888	0.871	6.24e-10	-0.261	0.000213	−	−
	PDIs	protein disulfide isomerase	1.2.5704.m1					−	−	0.766	2.42e-08	-0.217	0.000125	−	−
	PDIs, ERp57	protein disulfide isomerase family A, member 3 [EC:5.3.4.1]	1.2.1667.m1	NEMVE_v1g218982	43.72	462	3e-124	−	−	0.982	1.09e-13	-0.403	5.74e-06	−	−
	PDIs, ERp57	protein disulfide isomerase family A, member 3 [EC:5.3.4.1]	1.2.7144.m1	NEMVE_v1g218982	55.34	524	0	−	−	1.235	1.74e-27	−	−	−	−
	GSR	glutathione reductase (NADPH) [EC:1.8.1.7]	1.2.3068.m1	hsa:2936	37.45	486	5e-87	-0.23	0.0401	0.426	0.00729	0.517	1.3e-50	−	−
Ca influx
	SERCA2b	Ca2+ transporting ATPase, sarcoplasmic/endoplasmic reticulum [EC:3.6.3.8]	1.2.8202.m1	gi|24638454|ref|NP_733765.1|_sarcoplasmic/endoplasmic reticulum calcium ATPase 2 isoform b	68.93	1030	0	-1.402	1.15e-09	1.63	3.59e-05	−	−	1.391	0.000228
Ca eflux
	ERp44	Endoplasmic reticulum resident protein 44	1.2.14444.m1	gi|31077035|sp|Q9BS26.1|ERP44_HUMAN	51.71	381	3e-130	-1.301	3.6e-05	−	−	-1.259	4.74e-08	-1.322	0.000311
	CaMKII	calcium/calmodulin-dependent protein kinase type II subunit gamma isoform 1	1.2.6981.m1	gi|26667203|ref|NP_751911.1|	53.92	549	0	-1.37	0.00623	−	−	−	−	−	−
	CaMKII	calcium/calmodulin-dependent protein kinase type II subunit gamma isoform 1	1.2.8061.m1	gi|26667203|ref|NP_751911.1|	60.26	546	0	−	−	-1.414	0.0153	−	−	−	−
	IP3R1	inositol 1,4,5-trisphosphate receptor type 1 isoform 3	1.2.8787.m1	gi|269954694|ref|NP_001161744.1|	59.19	2806	0	−	−	-1.345	0.00405	-1.122	0.0578	−	−
	STIM	stromal interaction molecule 2 isoform 1 precursor	1.2.4574.m1	gi|281182842|ref|NP_001162589.1|	38.22	450	3e-102	−	−	-1.319	0.0495	-1.155	0.0246	−	−
	CaV1.2	voltage-dependent L-type calcium channel subunit alpha-1C isoform 1	1.2.3113.m1	gi|600971714|ref|NP_955630.3|	57.24	877	0	−	−	-1.847	2.6e-08	−	−	−	−
	CaV1.2	voltage-dependent L-type calcium channel subunit alpha-1C isoform 2	1.2.20611.m1	gi|600971714|ref|NP_955630.3|	44.97	1641	0	−	−	−	−	-1.16	0.0383	−	−
Heat Shock Proteins
	Hsp70		1.2.19257.m1	XP_015748088.1	99	578	0	2.501	7.17e-18	2.542	3.42e-10

## Sheet: TableS4_Peroxisome-Lysosome
Table S4. A. millepora homologues to the peroxisome and lysosome systems. Log2FC are values of significantly expressed (FDR <0.05) genes in response to the treatment (hypo-saline) over the control (35 PSU). In bold log2FC ≤1 or ≥1.
					Blast details				Adults				Juveniles
Description	Gene name	Orthology	EC number	Coral ID	Entry	% ID	Length	e-value	1 h		24 h		24 h		48 h
									log2FC	FDR	log2FC	FDR	log2FC	FDR	log2FC	FDR
LYSOSOME
	TAPL	K05656 ATP-binding cassette, subfamily B (MDR/TAP), member 9	−	1.2.21081.m1	hsa:23457	32.15	790	2e-96	1.346	1.02e-82	1.955	2.63e-59	1.23	1.04e-128	1.021	3.97e-26
	NPC1	K12385 Niemann-Pick C1 protein	−	1.2.15804.m1	hsa:4864	48.38	1269	0	−	−	1.401	3.45e-22	0.764	2.85e-16	0.851	1.75e-07
	NPC2	K13443 Niemann-Pick C2 protein	−	1.2.6509.m1	hsa:10577	54.26	129	4e-44	−	−	1.222	8.11e-16	1.087	4.61e-33	0.802	1.52e-10
	SCARB2	K12384 lysosome membrane protein 2	−	1.2.12925.m1	hsa:950	36.36	231	2e-47	−	−	1.572	2.25e-18	−	−	−	−
	CTSD	K01379 cathepsin D	3.4.23.5	1.2.7013.m1	hsa:1509	53.55	409	2e-151	−	−	1.01	1.13e-15	-0.217	0.000818	−	−
	CTSX	K08568 cathepsin X	3.4.18.1	1.2.1122.m1	hsa:1522	64.18	282	1e-133	-0.525	2.27e-07	0.675	2.11e-06	−	−	−	−
	CTSB	K01363 cathepsin B	3.4.22.1	1.2.16027.m1	hsa:1508	53.16	316	4e-110	−	−	0.609	4.9e-06	−	−	−	−
	CTSB	K01363 cathepsin B	3.4.22.1	1.2.14228.m1	hsa:1508	38.44	333	2e-63	−	−	0.372	0.0458	0.626	0.000474	−	−
	CTSL	K01365 cathepsin L	3.4.22.15	1.2.5972.m1	hsa:1514	53.43	335	3e-114	-0.279	0.00816	0.599	8.05e-06	-0.127	0.000297	−	−
	CTSH	K01366 cathepsin H	3.4.22.16	1.2.6471.m1	hsa:1512	42.39	309	9e-78	−	−	0.789	3.52e-05	0.361	5.18e-07	−	−
	CTSO	K01374 cathepsin O	3.4.22.42	1.2.12092.m1	hsa:1519	43.15	292	5e-71	−	−	0.433	0.0323	−	−	−	−
	CTSO	K01374 cathepsin O	3.4.22.42	1.2.20750.m1	hsa:1519	36.81	288	3e-49	−	−	-0.268	0.0435	-0.206	0.000758	−	−
	CTSH	K01366 cathepsin H	3.4.22.16	1.2.6471.m1	hsa:1512	42.39	309	9e-78	−	−	0.789	3.52e-05	0.361	5.18e-07	−	−
	ATP6V0A1	K02154 V-type H+-transporting ATPase subunit a	−	1.2.8634.m1	hsa:535	63.24	857	0	−	−	0.405	0.00785	−	−	−	−
	ATP6V1H	K02144 V-type H+-transporting ATPase subunit H	−	1.2.9026.m1	hsa:51606	43.29	492	4e-127	−	−	0.761	3.78e-06	0.184	0.000954	−	−
	ATP6V0C	K02155 V-type H+-transporting ATPase 16kDa proteolipid subunit	−	1.2.9085.m1	hsa:527	34	150	2e-18	−	−	0.64	5.63e-05	−	−	−	−
	SMPD1	K12350 sphingomyelin phosphodiesterase	3.1.4.12	1.2.21066.m1	hsa:6609	46.35	561	1e-169	0.975	1.67e-07	1.472	1.22e-11	0.658	7.88e-14	0.379	0.0106
	GAA	K12316 lysosomal alpha-glucosidase	3.2.1.20	1.2.6192.m1	hsa:2548	39.85	916	0	0.297	0.0712	-1.549	1.55e-09	-0.648	4.14e-08	−	−
	LIPA	K01052 lysosomal acid lipase/cholesteryl ester hydrolase	3.1.1.13	1.2.21260.m1	hsa:3988	53.85	364	7e-140	−	−	0.953	1.89e-09	−	−	−	−
	PSAP	K12382 saposin	−	1.2.6187.m1	hsa:5660	30.99	342	2e-45	−	−	0.675	2.02e-09	−	−	−	−
	ACP5	K14379 tartrate-resistant acid phosphatase type 5	3.1.3.2	1.2.22359.m1	hsa:54	45.19	312	2e-95	−	−	-1.126	2.67e-08	0.314	0.00973	−	−
	GNPTG	K10087 N-acetylglucosamine-1-phosphate transferase, gamma subunit	−	1.2.21359.m1	hsa:84572	33.33	105	8e-15	−	−	0.695	1.63e-07	−	−	−	−
	LAMP1	K06528 lysosomal-associated membrane protein 1/2	−	1.2.451.m1	hsa:3916	29.77	262	5e-13	−	−	0.573	2.72e-07	−	−	−	−
	FUCA1	K01206 alpha-L-fucosidase	3.2.1.51	1.2.6843.m1	hsa:2517	57.71	454	0	−	−	0.584	2.74e-06	−	−	−	−
	CD63	K06497 CD63 antigen	−	1.2.18482.m1	hsa:967	36.25	240	8e-43	-0.273	0.0147	0.611	6.75e-06	0.242	0.0108	−	−
	CD164	K06546 CD164 antigen	−	1.2.269.m1	hsa:8763	34.15	41	0.0002	−	−	0.665	3.28e-05	−	−	−	−
	SORT1	K12388 sortilin	−	1.2.3853.m1	hsa:6272	27.74	620	2e-54	−	−	0.444	0.000125	−	−	−	−
	HGSNAT	K10532 heparan-alpha-glucosaminide N-acetyltransferase	2.3.1.78	1.2.2064.m1	hsa:138050	42.06	592	3e-122	−	−	-0.827	0.000162	−	−	−	−
	ABCA2	K05642 ATP-binding cassette, subfamily A (ABC1), member 2	−	1.2.11936.m1	hsa:20	52.22	1038	0	−	−	-0.526	0.00168	−	−	0.33	0.0208
	LGMN	K01369 legumain	3.4.22.34	1.2.9976.m1	hsa:5641	43.42	479	6e-123	−	−	0.427	0.00228	−	−	−	−
	PLA2G15	K06129 lysophospholipase III	3.1.1.5	1.2.1415.m1	hsa:23659	42.27	388	5e-108	−	−	0.583	0.0919	0.972	2.51e-24	0.658	0.0013
	PLA2G15	K06129 lysophospholipase III	3.1.1.5	1.2.1406.m1	hsa:23659	38.54	410	2e-105	−	−	-1.445	0.00457	−	−	−	−
	GNS	K01137 N-acetylglucosamine-6-sulfatase	3.1.6.14	1.2.23786.m1	hsa:2799	44.26	122	5e-16	−	−	0.793	0.00465	−	−	0.87	0.00379
	ACP2	K14410 lysosomal acid phosphatase	3.1.3.2	1.2.14329.m1	hsa:53	52.5	120	1e-32	−	−	0.478	0.00744	0.188	0.0424	−	−
	ASAH1	K12348 acid ceramidase	3.5.1.23	1.2.22081.m1	hsa:427	35.88	340	3e-59	−	−	0.567	0.0116	−	−	-0.256	0.024
	MAN2B1	K12311 lysosomal alpha-mannosidase	3.2.1.24	1.2.6127.m1	hsa:4125	48.35	1001	0	0.174	0.0477	0.346	0.0195	−	−	−	−
	LAMP1	K06528 lysosomal-associated membrane protein 1/2	−	1.2.458.m1	hsa:3916	29.01	262	8e-13	−	−	0.296	0.0309	-0.302	1.15e-11	-0.302	2.03e-05
	GGA2	K12404 ADP-ribosylation factor-binding protein GGA	−	1.2.6430.m1	hsa:23062	26.28	293	5e-18	−	−	0.408	0.0363	-0.229	0.00527	−	−
	CLTA	K04644 clathrin light chain A	−	1.2.2306.m1	hsa:1211	42.65	211	6e-40	−	−	0.321	0.0374	−	−	−	−
	CLTC	K04646 clathrin heavy chain	−	1.2.15185.m1	hsa:1213	75.09	1132	0	-0.203	0.0442	0.279	0.0392	−	−	−	−
	M6PR	K10089 cation-dependent mannose-6-phosphate receptor	−	1.2.14030.m1	hsa:4074	26.58	79	3e-05	−	−	0.391	0.0462	0.163	0.0427	−	−
	AP1G1	K12391 AP-1 complex subunit gamma-1	−	1.2.11304.m1	hsa:164	61.94	854	0	−	−	0.313	0.0462	−	−	−	−
PEROXISOME									−	−	−	−	−	−	−	−
Peroxins	PEX1	K13338 peroxin-1	−	1.2.5735.m1	hsa:5189	35.75	565	1e-81	-0.596	0.000147	−	−	-0.206	0.0277	-0.471	0.0482
	PEX1	K13338 peroxin-1	−	1.2.3540.m1	hsa:5189	37.93	1147	0	0.386	0.00351	−	−	−	−	−	−
	PEX5	K13342 peroxin-5	−	1.2.25613.m1	hsa:5830	46.27	657	9e-176	−	−	−	−	-0.263	0.00499	-0.469	3.78e-07
	PEX6	K13339 peroxin-6	−	1.2.19057.m1	hsa:5190	34.47	499	5e-73	-0.24	0.0101	0.837	1.82e-11	−	−	−	−
	PEX7	K13341 peroxin-7	−	1.2.16331.m1	hsa:5191	32.68	205	3e-24	−	−	−	−	0.171	0.0336	−	−
	PEX10	K13346 peroxin-10	−	1.2.1507.m1	hsa:5192	42.33	326	2e-77	−	−	0.55	0.0241	−	−	−	−
	PEX13	K13344 peroxin-13	−	1.2.8365.m1	hsa:5194	46.99	266	4e-76	-0.455	0.00767	−	−	−	−	−	−
	SLC25A17	K13354 solute carrier family 25 (peroxisomal adenine nucleotide transporter), member 17	−	1.2.22387.m1	hsa:10478	53.51	271	3e-89	−	−	0.365	0.052	0.215	0.000643	−	−
	SLC25A17	K13354 solute carrier family 25 (peroxisomal adenine nucleotide transporter), member 17	−	1.2.22651.m1	hsa:10478	31.43	245	2e-31	−	−	0.61	0.00606	0.32	3.57e-06	−	−
Antioxidant syst
	CAT	K03781 catalase	1.11.1.6	1.2.6992.m1	hsa:847	67.2	497	0	-0.698	1e-08	1.44	1.93e-31	-0.486	1.26e-09	−	−
	CAT	K03781 catalase	1.11.1.6	1.2.12339.m1	hsa:847	64.05	509	0	−	−	0.497	0.0196	-0.416	8.83e-06	-0.405	9.84e-06
	SOD1	K04565 superoxide dismutase, Cu-Zn family	1.15.1.1	1.2.240.m1	hsa:6647	65.07	146	3e-60	−	−	0.416	0.0107	−	−	−	−
	SOD1	K04565 superoxide dismutase, Cu-Zn family	1.15.1.1	1.2.22720.m1	nve:NEMVE_v1g234825	42.53	87	7e-15	−	−	0.435	0.0468	−	−	−	−
	SOD1	K04565 superoxide dismutase, Cu-Zn family	1.15.1.1	1.2.1159.m1	nve:NEMVE_v1g3582	34.38	96	2e-05	-0.8	8.98e-06	-1.9	2.96e-07	−	−	−	−
	NOS2	K13241 nitric-oxide synthase, inducible	1.14.13.39	1.2.1319.m1	hsa:4843	44.73	1120	0	-2.267	5.38e-06	-2.993	3.43e-06	−	−	−	−
	NOS2	K13241 nitric-oxide synthase, inducible	1.14.13.39	1.2.890.m1	hsa:4843	43.78	1222	0	−	−	-0.696	0.00551	−	−	−	−
	PRDX1	K13279 peroxiredoxin 1	1.11.1.15	1.2.5154.m1	hsa:5052	68.39	193	6e-91	-0.298	0.00659	−	−	−	−	-0.192	0.0217
	PRDX1	K13279 peroxiredoxin 1	1.11.1.15	1.2.66.m1	hsa:5052	69.95	193	7e-99	-0.399	0.0144	−	−	-0.321	7.15e-06	−	−
	PRDX1	K13279 peroxiredoxin 1	1.11.1.15	1.2.16198.m1	Cluster030963	96.74	92	2e-61	−	−	−	−	−	−	-0.349	0.00338
	EPHX2	K08726 soluble epoxide hydrolase / lipid-phosphate phosphatase	3.3.2.10; 3.1.3.76	1.2.5185.m1	hsa:2053	30.94	320	4e-35	-0.287	0.0322	0.56	0.000649	-0.278	8.21e-07	-0.213	0.0584
	DHRS4	K11147 dehydrogenase/reductase SDR family member 4	1.1.-.-	1.2.16310.m1	hsa:10901	31.82	110	3e-09	−	−	1.4	1.09e-31	1.596	3.39e-187	1.626	3.48e-66

## Sheet: Table S5_FAA
Table S5. A. millepora homologues to amino acids metabolism. Log2FC are values of significantly expressed (FDR <0.05) genes in response to the treatment (hypo-saline) over the control (35 PSU). In bold log2FC ≤1 or ≥1.
					Blast details				Adults				Juveniles
Pathway	Gene	KOGG	EC number	Coral ID	Entry	% ID	Length	e-value	1 h		24 h		24 h		48 h
									log2FC	FDR	log2FC	FDR	log2FC	FDR	log2FC	FDR
Glycine betaine degradation
	CDH	K00108 choline dehydrogenase	1.1.99.1	1.2.6999.m1	ve:NEMVE_v1g112198	66.02	359	0	−	−	−	−	−	−	−	−
	ALDH7A1	K14085 aldehyde dehydrogenase family 7 member A1	1.2.1.31 1.2.1.8 1.2.1.3	1.2.25403.m1	nve:NEMVE_v1g175287	67.77	546	0	0.418	0.00168	0.952	4.93e-10	−	−	−	−
	BHMT	K00544 betaine-homocysteine S-methyltransferase	2.1.1.5	1.2.8566.m1	nve:NEMVE_v1g236455	71.97	396	0	2.093	3.89e-139	2.516	6.39e-70	3.862	0	4.018	0
	BHMT	K00544 betaine-homocysteine S-methyltransferase	2.1.1.5	1.2.19413.m1	NP_001012498.1| betaine--homocysteine S-methyltransferase 1	99	58	2e-142	−	−	5.42824	2.38e-69	1.18524	5.15e-12	1.07033	0.00385478
	DMGDH	K00315 dimethylglycine dehydrogenase	1.5.8.4	1.2.3404.m1	nve:NEMVE_v1g243380	69.42	618	0	1.131	8.99e-22	2.192	1.06e-42	2.752	0	2.684	2.54e-128
	GNMT	K00552 glycine N-methyltransferase	2.1.1.20	1.2.13833.m1	nve:NEMVE_v1g173936	66.56	311	4e-149	1.559	2.39e-14	2.066	7.39e-41	2.703	6.16e-155	2.759	5.02e-249
	SARDH	K00314 sarcosine dehydrogenase	1.5.8.3	1.2.1981.m1	nve:NEMVE_v1g174872	72.37	894	0	0.787	1.82e-13	1.609	5.25e-29	1.725	6.65e-176	1.722	9.41e-121
	MS	Methionine synthase	2.1.1.13	1.2.20586.m1	NP_932338.1| methionine synthase	97	70	0	−	−	-0.62	0.0001538	-0.821	3.8e-74	-0.734	5.35e-11
	SHMT	Serine hydroxymethyltransferase	2.1.2.1	1.2.6795.m1	XP_001625575.1| predicted protein	96	79	0	−	−	−	−	-0.395	5.28e-05	-0.382	0.000186
	MTHFR	Methylenetetrahydrofolate reductase	1.5.1.20	1.2.1458.m1	XP_001633891.1| predicted protein	93	70	0	-1.02489	6.56e-22	-1.72191	6.65e-10	-2.63317	5e-239	-2.60947	3.13e-88
Glycine synthesis
	AGT	K00830 alanine-glyoxylate transaminase	2.6.1.44	1.2.7885.m1	nve:NEMVE_v1g112567	61.37	409	0	−	−	0.985	2.38e-12	0.29	9.44e-07	−	−
	AGT	K00827 alanine-glyoxylate transaminase	2.6.1.44	1.2.4389.m1	nve:NEMVE_v1g214753	40.18	453	1e-104	0.53	0.00304	1.16	6.64e-11	0.795	6.73e-34	0.722	2.2e-12
	TA	K01620 threonine aldolase	4.1.2.5	1.2.6387.m1	nve:NEMVE_v1g192932	66.12	245	8e-118	−	−	0.856	0.0157	−	−	−	−
Glycine cleavage system
	GLDC	K00281 glycine dehydrogenase	1.4.4.2	1.2.12004.m1	nve:NEMVE_v1g173380	75.13	571	0	−	−	−	−	-0.185	0.0127	−	−
	AMT	K00605 aminomethyltransferase	2.1.2.10	1.2.3288.m1	nve:NEMVE_v1g137645	71.57	313	1e-157	−	−	−	−	-0.431	0.00499	−	−
	DLD	K00382 dihydrolipoamide dehydrogenase	1.8.1.4	1.2.23266.m1	nve:NEMVE_v1g177276	75.15	511	0	−	−	−	−	−	−	−	−
Serine Biosynthesis
	GLXR	K00049 glyoxylate/hydroxypyruvate reductase	1.1.1.79 1.1.1.81	1.2.4394.m1	nve:NEMVE_v1g159915	69.14	324	3e-160	−	−	−	−	0.195	0.0208	−	−
	GPML	K15633 2,3-bisphosphoglycerate-independent phosphoglycerate mutase	5.4.2.12	1.2.1726.m1	nve:NEMVE_v1g183697	73.98	515	0	-0.449	0.00192	−	−	0.138	0.0262	−	−
	3PGDH	K00058 D-3-phosphoglycerate dehydrogenase	1.1.1.95	1.2.6168.m1	nve:NEMVE_v1g170150	63.58	464	0	-0.602	1.04e-06	-0.765	0.00504	-0.567	9.34e-12	-0.528	0.000387
*	PSAT1	K00831 phosphoserine aminotransferase	2.6.1.52	1.2.14345.m1	nve:NEMVE_v1g206542	65.48	336	4e-161	-0.402	0.00799	−	−	0.166	0.0534	−	−
	PSPH	K01079 phosphoserine phosphatase	3.1.3.3	1.2.20067.m1	nve:NEMVE_v1g151322	65.91	44	9e-16	-1.125	0.0367	−	−	0.285	0.0568	0.609	0.00089
	SDS	K17989 L-serine/L-threonine deaminase	4.3.1.17 4.3.1.19	1.2.876.m1	nve:NEMVE_v1g241178	60.25	317	2e-129	−	−	−	−	-0.322	0.0226	-0.663	0.00768
Arginine metabolism
	NOS1	K13240 nitric-oxide synthase, brain	1.14.13.39	1.2.890.m1	hsa:4842	45.66	1474	0	−	−	-0.696	0.00551	−	−	−	−
	NOS1	K13240 nitric-oxide synthase, brain	1.14.13.39	1.2.1319.m1	hsa:4842	45.3	1139	0	-2.267	5.38e-06	-2.993	3.43e-06	−	−	−	−
	ARG1	K01476 arginase	3.5.3.1	1.2.5621.m1	hsa:383	44.3	316	9e-92
	OAT	K00819 ornithine--oxo-acid transaminase	2.6.1.13	1.2.25616.m1	hsa:4942	62.2	455	0	−	−	0.522	2.16e-05	−	−	−	−
	ALDH4A1	K00294 1-pyrroline-5-carboxylate dehydrogenase	1.2.1.88	1.2.12494.m1	hsa:8659	51.37	255	3e-85	0.79	0.000217	1.511	1.1e-11	−	−	−	−
Proline metabolism
	PRODH	K00318 proline dehydrogenase	1.5.-.-	1.2.665.m1	hsa:102724788	48.79	248	5e-74	−	−	1.101	5.41e-10	1.227	3.27e-70	0.76	1.8e-06
	PRODH	K00318 proline dehydrogenase	1.5.-.-	1.2.6653.m1	hsa:102724788	46.2	619	0	0.926	1.04e-09	1.057	1.25e-06	1.311	5.45e-51	0.892	0.0128
Glutamate metabolism
	ALDH18A1	K12657 delta-1-pyrroline-5-carboxylate synthetase	2.7.2.11 1.2.1.41	1.2.21795.m1	hsa:5832	51.9	289	4e-80	−	−	−	−	−	−	0.312	0.00597
L-glutamate degradation
	GDH1	K00261 glutamate dehydrogenase (NADH)	1.4.1.3	1.2.12363.m1	nve:NEMVE_v1g243194	78.42	505	0	0.468	0.0121	2.544	4.28e-55	0.241	0.00459	−	−	cd01076 (PSSMID 133445) NAD(P) binding domain of glutamate dehydrogenase, subgroup 1
	NAGS	K11067 /N-acetylglutamate synthase	2.3.1.1	1.2.1353.m1	nve:NEMVE_v1g235893	50.15	327	1e-102	0.558	1.87e-06	0.5	0.0215	−	−	−	−
L-glutamate biosynthesis
	GDH2	K00261 glutamate dehydrogenase (NADPH)	1.4.1.4	1.2.5656.m1	nve:NEMVE_v1g169502	75.73	445	0	-0.802	1.46e-06	-2.398	1.74e-21	-0.165	0.0459	−	−	cd05313 (PSSMID 133455) NAD(P) binding domain of glutamate dehydrogenase, subgroup 2
	GOGAT	K00264 glutamate synthase (NADPH/NADH)	1.4.1.13	1.2.4000.m1	nve:NEMVE_v1g168875	67.42	1237	0	-0.243	0.0149	-0.696	1.43e-07	-0.377	2.31e-05	−	−
	GS	K01915 glutamine synthetase	6.3.1.2	1.2.21495.m1	hsa:2752	58.86	350	1e-151	-0.917	4.1e-15	-1.544	7.72e-21	-0.285	8.93e-06	−	−
	OPLAH	K01469 5-oxoprolinase (ATP-hydrolysing)	3.5.2.9	1.2.3712.m1	hsa:26873	57.98	1285	0	−	−	-0.393	0.0197	-0.288	1.28e-07	−	−
	CPS1	K01948 carbamoyl-phosphate synthase (ammonia)	6.3.4.16	1.2.23421.m1	hsa:1373	50.71	1477	0	−	−	0.861	4.22e-07	−	−	−	−
	CPS1	K01948 carbamoyl-phosphate synthase (ammonia)	6.3.4.16	1.2.1352.m1	hsa:1373	65.46	1077	0	−	−	−	−	-0.351	6.31e-07	−	−
Glutathione REDOX
	GSR	K00383 glutathione reductase (NADPH)	1.8.1.7	1.2.3068.m1	hsa:2936	37.45	486	5e-87	-0.23	0.0401	0.426	0.00729	0.517	1.3e-50
	GPx	K00432 glutathione peroxidase	1.11.1.9	1.2.3638.m1	hsa:2876	51.08	186	5e-63	-0.377	0.0013	-1.079	7.61e-10	−	−	−	−
	GPx	K00432 glutathione peroxidase	1.11.1.9	1.2.18589.m1	nve:NEMVE_v1g55851	42.11	114	2e-20	-0.366	0.00984	−	−	−	−	−	−
	GPx	K00432 glutathione peroxidase	1.11.1.9	1.2.11017.m1	nve:NEMVE_v1g81388	51.15	131	1e-41	−	−	-1.116	0.00349	-0.436	5.96e-05	-0.45	0.000336
	IDH1	K00031 isocitrate dehydrogenase	1.1.1.42	1.2.17652.m1	hsa:3417	67.57	404	0	−	−	-0.635	4.73e-06	−	−	−	−
	G6PD	K00036 glucose-6-phosphate 1-dehydrogenase	1.1.1.49	1.2.25769.m1	hsa:2539	67.02	470	0	−	−	-0.361	0.0422	−	−	−	−
	6PGD	K00033 6-phosphogluconate dehydrogenase	1.1.1.44	1.2.1905.m1	hsa:5226	69.65	481	0	-0.267	0.056	0.568	5.54e-05	−	−	−	−
	GSTO2	K00799 glutathione S-transferase	2.5.1.18	1.2.7742.m1	Cluster027041	99.58	236	6e-177	-1.397	0.0225	-1.586	0.0178	-1.598	3.24e-10	−	−
	GSTK1	K13299 glutathione S-transferase kappa 1	2.5.1.18	1.2.9677.m1	hsa:373156	42.65	272	5e-67	−	−	0.846	0.00127	0.492	9.63e-15	−	−
	GSTA4	K00799 glutathione S-transferase	2.5.1.18	1.2.22579.m1	hsa:2941	28.57	203	2e-14	-0.382	0.00535	0.796	3.38e-05	0.327	2.3e-10	−	−
	GSTO1	K00799 glutathione S-transferase	2.5.1.18	1.2.7897.m1	hsa:9446 / hsa:119391	43.78	217	2e-49	−	−	0.609	2.15e-05	-0.133	0.0587	−	−
	GST	K00799 glutathione S-transferase	2.5.1.18	1.2.25046.m1	Cluster005175	99.26	136	2e-96	−	−	0.817	0.000192	−	−	−	−
	GST	K00799 glutathione S-transferase	2.5.1.18	1.2.24505.m1	Cluster040146	96.3	135	1e-90	−	−	1.564	1.43e-08	−	−	−	−
	GST	K00799 glutathione S-transferase	2.5.1.18	1.2.10776.m1	Cluster006475	99.42	344	0	−	−	−	−	0.551	9.03e-15	−	−
	GGT	K18592 gamma-glutamyltranspeptidase	2.3.2.2	1.2.5072.m1	hsa:2678	43.03	588	4e-154	−	−	-1.516	1.15e-08	-0.287	0.00114	−	−
	ANPEP	K11140 aminopeptidase N	3.4.11.2	1.2.20802.m1	hsa:290	37.43	927	0	−	−	-0.582	1.96e-05	−	−	0.22	0.0235
	ANPEP	K11140 aminopeptidase N	3.4.11.2	1.2.3061.m1	hsa:290	35.86	937	0	−	−	−	−	-0.546	0.0143	−	−

## Sheet: Table S6_Transporters
Table S6. A. millepora homologues to membrane transporter. Log2FC are values of significantly expressed (FDR <0.05) genes in response to the treatment (hypo-saline) over the control (35 PSU). In bold log2FC ≤1 or ≥1.
				Blast details				Adults				Juveniles
Description	Gene	Gene ID	Coral ID	Entry	% ID	Length	e-value	1h		24h				48h
								log2FC	FDR	log2FC	FDR	log2FC	FDR	log2FC	FDR
Solute carriers
Bicarbonate transporters	SLC4A2	Anion exchange protein 2	1.2.16219.m1	Cluster000158m	96.25	960	0	0.503	8.35e-08	−	−	−	−	−	−
	SLC4A2	Anion exchange protein 2	1.2.16234.m1	Cluster000158m	57.83	1086	0	-0.476	0.00387	−	−	−	−	−	−
	SLC4A3	Solute carrier family 4, member 3	1.2.10500.m1	Cluster000926	36.84	912	0	−	−	1.658	0.000316	−	−	−	−
	SLC4A10	Solute carrier family 4, member 10	1.2.18778.m1	Cluster000926	100	1188	0	-0.494	5.91e-07	-0.812	2.84e-11	−	−	−	−
	SLC4A11	Solute carrier family 4, member 11	1.2.10134.m1	Cluster001846	93.96	861	0	−	−	−	−	−	−	−	−
Na+ and CL- dependent transporters	SLC6A1	Solute carrier family 6, member 1	1.2.2642.m1	gi|128609|sp|P23978.1|SC6A1_RAT	0.65	591	0	−	−	−	−	−	−	−	−
	SLC6A1	Solute carrier family 6, member 1	1.2.7193.m1	gi|229462780|sp|P30531.2|SC6A1_HUMAN	0.622	583	2.9e-141	−	−	−	−	−	−	−	−
	SLC6A5	Solute carrier family 6, member 5	1.2.764.m1	gi|145885602|gb|ES391184.1|ES391184	44.27	192	2e-48	0.621	0.000148	0.926	2.85e-08	-0.203	0.0189	−	−
	SLC6A5	Solute carrier family 6, member 5	1.2.6220.m1	gi|52783378|sp|Q761V0.1|SC6A5_MOUSE	0.58	564	2.1e-157	-0.396	0.0309	-1.248	2.64e-22	-0.752	7.65e-13	−	−
	SLC6A5	Solute carrier family 6, member 5	1.2.25412.m1	gi|52783378|sp|Q761V0.1|SC6A5_MOUSE	0.618	660	2.6e-170	−	−	−	−	-0.443	3.23e-06	-0.341	0.0112
	SLC6A5	Solute carrier family 6, member 5	1.2.6219.m1	gi|52783378|sp|Q761V0.1|SC6A5_MOUSE	0.626	605	1.3e-178	-0.523	1.43e-06	-0.751	7.36e-07	−	−	−	−
	SLC6A11	Solute carrier family 6, member 11	1.2.21883.m1	gi|400626|sp|P31647.1|S6A11_RAT	0.652	534	2.1e-165	-0.667	9.27e-06	-1.237	2.65e-10	-0.38	2.58e-08	-0.497	3.85e-10
	SLC6A11	Solute carrier family 6, member 11	1.2.11757.m1	gi|341942004|sp|P31650.2|S6A11_MOUSE	0.684	560	0	−	−	-1.209	0.0234	−	−	−	−
	SLC6A13	Solute carrier family 6, member 13	1.2.21427.m1	gi|209573786|sp|A5PJX7.1|S6A13_BOVIN	0.576	690	3.1e-104	-0.271	0.00748	−	−	−	−	0.34	0.0422
	SLC6A13	Solute carrier family 6, member 13	1.2.14967.m1	gi|400624|sp|P31646.1|S6A13_RAT	0.638	674	0	−	−	-1.199	3.06e-09	−	−	−	−
	SLC6A13	Solute carrier family 6, member 13	1.2.21418.m1	gi|400624|sp|P31646.1|S6A13_RAT	0.602	643	2.6e-121	−	−	−	−	−	−	−	−
	SLC6A18	Solute carrier family 6, member 18	1.2.2523.m1	gi|48429099|sp|Q62687.1|S6A18_RAT	0.606	754	2e-156	−	−	-0.766	0.0276	−	−	−	−
	SLC6A18	Solute carrier family 6, member 18	1.2.4717.m1	gi|48429108|sp|O88576.1|S6A18_MOUSE	0.634	663	1.2e-170	−	−	−	−	0.254	0.0269	0.508	1.35e-07
	SLC6A19	Solute carrier family 6, member 19	1.2.7241.m1	gi|73919285|sp|Q695T7.1|S6A19_HUMAN	0.638	657	7.8e-147	−	−	-0.81	2.17e-05	0.233	0.00711	0.444	0.000235
	SLC6A19	Solute carrier family 6, member 19	1.2.2521.m1	gi|73919287|sp|Q5R6J1.1|S6A19_PONAB	0.52	767	1.7e-90	−	−	−	−	−	−	−	−
	SLC6A19	Solute carrier family 6, member 19	1.2.20969.m1	gi|73919287|sp|Q5R6J1.1|S6A19_PONAB	0.526	433	4.2e-68	−	−	−	−	−	−	−	−
Na+/Ca2+ exchanger	NAC3	Solute carrier family 8, member 3	1.2.14821.m1	gi|2498054|sp|P70549.1|NAC3_RAT	0.53	804	1.1e-125	0.599	1.32e-06	−	−	−	−	−	−
	NAC2	Solute carrier family 8, member 2	1.2.14679.m1	gi|10720116|sp|Q9UPR5.2|NAC2_HUMAN	0.448	886	1.9e-102	−	−	−	−	−	−	−	−
Na+/H+ exchanger	SLC9	Solute carrier family 9	1.2.622.m1	Cluster004770	83.23	662	0	−	−	-0.531	0.0172	-0.285	0.000217	−	−
	SLC9A2	Solute carrier family 9, member 2	1.2.2250.m1	Cluster005704	99.6	755	0	−	−	−	−	−	−	−	−
	SLC9A8	Solute carrier family 9, member 8	1.2.16650.m1	Cluster007852	99.83	594	0	-0.356	0.0117	−	−	−	−	−	−
	SLC9A9	Solute carrier family 9, member 9	1.2.2407.m1	Cluster006121	90.94	629	0	−	−	−	−	−	−	−	−
	SLC9A9	Solute carrier family 9, member 9	1.2.20148.m1	Cluster006121	53.95	569	0	−	−	−	−	−	−	−	−
	SLC9B2	Solute carrier family 9 subfamily b member 2	1.2.4134.m1	gi|341941171|sp|Q5BKR2.2|SL9B2_MOUSE	0.63	531	2e-111	−	−	−	−	−	−	−	−
	SLC9C1	Solute carrier family 9, member C1	1.2.1836.m1	gi|158563886|sp|Q4G0N8.2|SL9C1_HUMAN	0.508	881	6.6e-83	−	−	−	−	−	−	−	−
Monocarboxylate transporter	SLC16A3	Monocarboxylate transporter 3	1.2.16615.m1	gi|149383394|gb|ES738463.1|ES738463	34.85	132	4e-19	−	−	-2.432	0.000271	-0.591	0.000707	−	−
Vesicular glutamate transporter	SLC17A5	Solute carrier family 17, member 5	1.2.21296.m1	gi|145883711|gb|ES389293.1|ES389293	35.96	178	5e-31	−	−	−	−	-0.607	0.0122	−	−
	SLC17A5	Solute carrier family 17, member 5	1.2.312.m1	hsa:26503	41.06	453	1e-103	−	−	0.633	0.000774	−	−	−	−
Na+/(Ca2+-K+) exchanger	SLC24A1	Solute carrier family 24	1.2.457.m1	Cluster033035	100	141	1e-97	−	−	−	−	−	−	−	−
	SLC24A2	Solute carrier family 24 member 2	1.2.7150.m1	gi|17865498|sp|O54701.1|NCKX2_RAT	0.566	659	5.2e-132	−	−	−	−	−	−	−	−
	SLC24A4	Solute carrier family 24, member 4	1.2.13525.m1	Cluster006401	99.28	553	0	0.575	0.000126	-1.504	1.31e-12	-0.535	0.00132	−	−
	SLC24A4	Solute carrier family 24, member 4	1.2.4324.m1	Cluster011028	20.2	510	4e-24	−	−	−	−	-0.374	0.0453	−	−
	SLC24A5	Solute carrier family 24, member 5	1.2.17180.m1	Cluster009582	51.58	444	4e-152	−	−	-0.903	0.00776	-0.524	0.000127	−	−
	SLC24A5	Solute carrier family 24, member 5	1.2.20341.m1	Cluster008099	93.65	567	0	−	−	-1.452	0.00239	0.622	0.000332	−	−
	SLC24A5	Solute carrier family 24, member 5	1.2.17183.m1	Cluster009582	98.66	449	0	−	−	−	−	-0.201	0.0458	−	−
	SLC24A5	Solute carrier family 24, member 5	1.2.6851.m1	Cluster054035	57.45	94	8e-29	−	−	−	−	−	−	−	−
	SLC24A6	Solute carrier family 24, member 6	1.2.6296.m1	Cluster011028	98.21	336	0	0.355	0.000787	−	−	−	−	−	−
Mitochondrial carrier	SLC25A17	Solute carrier family 25, member 17	1.2.22387.m1	hsa:10478	53.51	271	3e-89	−	−	−	−	0.215	0.000643	−	−
	SLC25A17	Solute carrier family 25, member 17	1.2.22651.m1	hsa:10478	31.43	245	2e-31	−	−	0.61	0.00606	0.32	3.57e-06	−	−
Multifunctional anion exchanger[	SLC26A1	Solute carrier family 26	1.2.10089.m1	Cluster004291	62.45	719	0	-1.805	3.18e-34	-2.611	7.14e-105	1.002	4.44e-11	−	−
	SLC26A1	Solute carrier family 26	1.2.22559.m1	Cluster004291	93.23	739	0	-0.685	0.0042	-2.642	1.05e-23	−	−	−	−
	SLC26A1	Solute carrier family 26	1.2.18457.m1	Cluster004248	92.53	790	0	−	−	−	−	0.234	0.000708	0.281	0.0138
	SLC26A1	Solute carrier family 26	1.2.13625.m1	Cluster004980	76.83	574	0	−	−	−	−	−	−	0.404	0.0135
	SLC26A1	Solute carrier family 26	1.2.13627.m1	Cluster004980	72.92	288	4e-136	−	−	−	−	−	−	−	−
ATPases
Na+/K+ transporting	ATP1A1	Na+/K+-ATPase alpha subunit	1.2.17116.m1	gi|149381259|gb|ES736328.1|ES736328	61.17	188	2e-62	-0.73	9.23e-23	-1.002	7.73e-13	-0.144	0.00257	0.294	0.00391
	ATP1A1	Na+/K+-ATPase alpha subunit	1.2.17104.m1	gi|149381259|gb|ES736328.1|ES736328	63.33	150	5e-52	−	−	−	−	0.344	0.0281	0.577	0.00159
Ca++ transporting	ATP2C1	Calcium-transporting ATPase type 2C member 1	1.2.15136.m1	Cluster000652m	100	919	0	−	−	-0.523	0.00425	-0.265	0.00433
H+ transporting, lysosomal	VAS1	V-type H+ transporting ATPase subunit S1	1.2.17585.m1	Cluster011030	100	462	0	−	−	−	−	−	−	−	−
	ATP6B	V-type H+-transporting ATPase subunit B	1.2.1144.m1	nve:NEMVE_v1g99968	94.8	481	0	−	−	0.629	2.98e-06	0.202	0.00272	−	−
	VATD	V-type proton ATPase subunit D	1.2.15346.m1	Cluster017889	93.9	246	9e-162	-0.329	0.0177	−	−	−	−	−	−
	ATP6H	V-type H+-transporting ATPase subunit e	1.2.964.m1	nve:NEMVE_v1g192225	63.46	52	3e-17	−	−	0.635	0.00694	0.195	0.0233	−	−
	ATPeV1H	V-type H+-transporting ATPase subunit H	1.2.9026.m1	nve:NEMVE_v1g164874	60.04	468	0	−	−	0.761	3.78e-06	0.184	0.000954	−	−
	ATPeV1G	V-type H+-transporting ATPase subunit G	1.2.2284.m1	nve:NEMVE_v1g191954	70.43	115	5e-51	-0.385	0.0028	−	−	−	−	−	−
	ATPeV1E	V-type H+-transporting ATPase subunit E	1.2.14605.m1	nve:NEMVE_v1g237075	76.55	226	3e-121	-0.323	0.0229	0.459	0.0194	−	−	−	−
	VA0D1	V-H+ATPase subunit a1-IV	1.2.15120.m1	Cluster009028	99.72	357	0	-0.26	0.0474	−	−	−	−	−	−
	VPP1	V-H+ATPase subunit a1-IV	1.2.8634.m1	Cluster005272	99.53	856	0	−	−	0.405	0.00785	−	−	−	−
	VATF	V-type proton ATPase	1.2.11894.m1	Cluster028816	100	126	4e-89	−	−	−	−	−	−	−	−
	VATL	V-type proton ATPase	1.2.22335.m1	Cluster018458p	91.6	131	1e-75	−	−	−	−	−	−	−	−
ER	VCP	Transitional endoplasmic reticulum ATPase	1.2.19057.m1	nve:NEMVE_v1g190325	87.86	807	0	-0.24	0.0101	0.837	1.82e-11	−	−	−	−
Potassium channels	KCTD3	Potassium voltage-gated shaker-related	1.2.15258.m1	gi|112823993|sp|Q9Y597.2|KCTD3_HUMAN	0.738	654	0	0.523	0.000402	−	−
	KCNAW	Potassium voltage-gated shaker-related	1.2.22013.m1	gi|116444|sp|P17972.1|KCNAW_DROME	0.57	1486	2.1e-105	0.528	0.0247	−	−
	KCNQ	Potassium voltage-gated channel KQT-like subfamily	1.2.11257.m1	nve:NEMVE_v1g99775	68.23	277	2e-113	0.44	0.00203	−	−	-0.302	0.000499	−	−
	KCNA1	Potassium voltage-gated shaker-related	1.2.5102.m1	gi|116420|sp|P16388.1|KCNA1_MOUSE	0.662	509	1.1e-127	−	−	1.124	0.019
	KCNC1	Potassium voltage-gated channel Shaw-related subfamily C member 1	1.2.7045.m1	nve:NEMVE_v1g21646	79.9	403	0	−	−	0.85	0.00231	−	−	−	−
	KCD20	Potassium voltage-gated shaker-related	1.2.21228.m1	gi|74750149|sp|Q7Z5Y7.1|KCD20_HUMAN	0.822	397	4.3e-131	−	−	0.417	0.0379
	KCNA2	Potassium voltage-gated shaker-related member 10	1.2.5849.m1	gi|745755676|sp|Q09081.2|KCNA2_RABIT	0.74	565	2.1e-148	-0.846	0.0002	-0.801	0.00942	−	−	−	−
	KCNA2	Potassium voltage-gated shaker-related	1.2.15380.m1	gi|745755676|sp|Q09081.2|KCNA2_RABIT	0.562	488	8.4e-72	-0.884	0.0398	-1.75	0.00101
	BACD3	Potassium voltage-gated shaker-related	1.2.857.m1	gi|74733570|sp|Q9H3F6.1|BACD3_HUMAN	0.818	286	2.6e-130	-0.309	0.0305	−	−
	KCNAS	Potassium voltage-gated shaker-related member 10	1.2.8080.m1	gi|145882999|gb|ES388581.1|ES388581	43.44	244	9e-53	−	−	-1.042	1.63e-05	-0.206	0.0579	-0.32	0.0046
	KCND2	Potassium voltage-gated channel Shal-related subfamily D	1.2.7519.m1	nve:NEMVE_v1g135889	84.71	484	0	−	−	-0.46	0.0517	-0.266	0.0309	−	−
	KCNH6	Potassium voltage-gated channel Eag-related subfamily H member 6	1.2.6126.m1	nve:NEMVE_v1g236199	73.87	532	0	−	−	-0.752	0.00254	−	−	−	−
	KCNA2	Potassium voltage-gated shaker-related	1.2.14042.m1	gi|82221700|sp|Q9I830.1|KCNA2_ONCMY	0.572	477	3.8e-76	−	−	-1.896	0.00057
Calcium channels	CAC1M	Voltage-dependent calcium channel alpha− 1	1.2.3113.m1	nve:NEMVE_v1g88037	69.55	1051	0	−	−	-0.885	2.6e-08	−	−	−	−
	CACB4	Voltage-dependent L-type calcium channel beta− 4	1.2.13199.m1	Cluster013385	100	336	0	−	−	-0.889	0.0389	−	−	−	−
	CAC1H	Voltage-dependent T-type calcium channel alpha-1 subunit	1.2.13780.m1	Cluster046091	60.63	127	3e-48	−	−	-0.797	1.32e-08	−	−	−	−
	CAC1A	Voltage-dependent calcium channel alpha− 1	1.2.10389.m1	Cluster000649	99.73	1477	0	−	−	−	−	-0.218	0.0261	−	−
	CAC1A	Voltage-dependent calcium channel alpha− 1	1.2.20611.m1	Cluster000601	44.61	1652	0	−	−	−	−	-0.214	0.0383	−	−
	CA2D3	Voltage-dependent calcium channel alpha−2-3	1.2.718.m1	Cluster001718	99.82	551	0	−	−	−	−	−	−	−	−
	CAC1A	Voltage-dependent P/Q-type calcium channel subunit alpha-1A	1.2.8465.m1	Cluster000649	47.55	1123	0	−	−	−	−	−	−	−	−
	CACB2	Voltage-dependent L-type calcium channel beta	1.2.16220.m1	Cluster013385	46.25	240	2e-68	−	−	−	−	−	−	−	−
	CA2D3	Voltage-dependent calcium channel alpha− 2	1.2.11288.m1	Cluster003383	29.26	1063	2e-113	−	−	−	−	−	−	−	−
	CA2D3	Voltage-dependent calcium channel alpha− 2	1.2.15641.m1	Cluster003383	95.21	1085	0	−	−	−	−	−	−	−	−
	CAC1H	Voltage-dependent T-type calcium channel alpha-1 subunit	1.2.6803.m1	Cluster046091	100	127	9e-82	−	−	−	−	−	−	−	−
Calcium Transporters	XCAT2	Calcium Transporter 3	1.2.1155.m1	Cluster001782	99.67	918	0	1.024	0.0481	−	−	−	−	−	−
	XCAT2	Calcium Transporter 4	1.2.1164.m1	Cluster007604	93.27	550	0	−	−	-1.494	0.0255	−	−	−	−
	XCAT2	Calcium Transporter 2	1.2.1162.m1	Cluster001782	53.49	787	0	−	−	−	−	−	−	−	−
Aquaporin	AQP	Aquaporin-3	1.2.11520.m1	gi|1351966|sp|P47862.1|AQP3_RAT	48.06	283	1e-80	−	−	-3.387	5.51e-11	-0.355	0.00141	−	−
	AQP	Aquaporin-3	1.2.11518.m1	gi|1351966|sp|P47862.1|AQP3_RAT	47.72	285	8e-87	−	−	-0.661	1.35e-05	-0.186	0.00793	-0.239	0.0286
	AQP	Aquaporin-3	1.2.11517.m1	gi|1351966|sp|P47862.1|AQP3_RAT	51.68	238	8e-75	−	−	−	−	−	−	−	−
Receptors	Nacra5	Nicotinic acetylcholine receptor subunit a5	1.2.13318.m1	gi|145890050|gb|ES395632.1|ES395632	28.47	295	1e-30	−	−	-1.701	6.49e-17	-0.438	0.000574	−	−

## Sheet: TableS7_comparison
Table S7. Comparison between genes that are differentially express (FDR< 0.05) in A. millepora under hypo-saline conditions and other published gene expression or proteomics data
Gene	Species	Type of treatment	Life stage	Direction of expression or concentration	Time point	Type of data	Authors	Sequence ID
Oxidative stress
Thioredoxin	A. millepora	Hypo-saline	Adults and Juveniles		24 h	RNAseq	−	1.2.61.m1
	Mytilus sp.	Hypo-saline	Adults		4 h	Microarray	Lockwood at al. (2011)	−
	M. galloprovincialis	Hypo-saline	Adults		4 h	Proteomics	Tomanek at al. (2012)	gi|238645469
	Stylophora pistillata, Acropora eurystoma, Porites sp.	Heat-stress	Adults		5, 10, 13 days	qPCR	Maor-Landaw and Oren Levy (2016)	KT957160.1
	A. millepora	LED-light	Larvae		4 h	RNAseq	Strader et al. (2016)	−
Thioredoxin reductase	A. millepora	Hypo-saline	Adults		24 h	RNAseq	−	1.2.3068.m1
	M. galloprovincialis	Hypo-saline	Adults		4 h	Microarray	Lockwood at al. (2011)	gi|149381387
GS, glutamine synthase	A. millepora	Hypo-saline	Aduilts and Juveniles		1 and 24 h	RNAseq	−	1.2.21495.m1
	M. trossulus	Hypo-saline	Adults		4 h	Proteomics	Tomanek at al. (2012)	gi|145886483
Catalasa	A. millepora	Hypo-saline	Adults		1 h	RNAseq	−	1.2.6992.m1
	A. millepora	Hypo-saline	Juveniles		24 and 48 h	RNAseq	−	1.2.6992.m1, 1.2.12339.m1
	A. millepora	Hypo-saline	Adults		24 h	RNAseq	−	1.2.6992.m1, 1.2.12339.m1
	S. pistillata	Hypo-saline	Adults		24 h	Immunoessay	Downs et al. (2009)	−
	A. hyacinthus	High temperature	Adults		72 h	RNAseq	Barshis et al. (2013)	contig177311_209973
	A. millepora	High CO2	Juveniles		9 days	RNAseq	Moya et al. (2015)	Cluster008875
Cu/Zn SOD, superoxide dismutase	A. millepora	Hypo-saline	Adults		24 h	RNAseq	−	1.2.240.m1, 1.2.22720.m1
	S. pistillata	Hypo-saline	Adults		24 h	Immunoessay	Downs et al. (2009)	−
	M. galloprovincialis	Hypo-saline	Adults		4 h	Proteomics	Tomanek at al. (2012)	gi|154349389
	M. trossulus	Hypo-saline	Adults		4 h	Proteomics	Tomanek at al. (2012)	gi|154349389
GST, glutathion S- transferase	A. millepora	Hypo-saline	Adults and Juveniles		24 h	RNAseq	−	1.2.9677.m1, 1.2.10776.m1
	A. millepora	Hypo-saline	Adults		24 h	RNAseq	−	1.2.25046.m1, 1.2.24505.m1
	A. millepora	Hypo-saline	Adults and Juveniles		1, 24 and 48 h	RNAseq	−	1.2.7742.m1
	A. millepora	High CO2	Juveniles		3 days	RNAseq	Moya et al. (2015)	Cluster040146, Cluster027041
Protein chaperons and degradation
HSP20	A. millepora	Hypo-saline	Adults		1 and 24 h	RNAseq	−	1.2.6070.m1, 1.2.6574.m1, 1.2.6572.m1, 1.2.6559.m1
	S. pistillata	Hypo-saline	Adults		24 h	Immunoessay	Downs et al. (2009)	−
	M. galloprovincialis	Hypo-saline	Adults		4 h	Proteomics	Tomanek at al. (2012)	gi|212814271|gb|GE748014.1
	M. galloprovincialis	Hypo-saline	Adults		4 h	Microarray	Lockwood at al. (2011)	gi|145892530|gb|ES398112.1
GRP94	A. millepora	Hypo-saline	Adults		24 h	RNAseq	−	1.2.15211.m1
	A. millepora	High CO2	Juveniles		3 days	RNAseq	Moya et al. (2015)	Cluster010802, Cluster005735, Cluster022600
	A. millepora	High temperature	Larvae		3 h	qPCR	Rodriguez-Lanetty (2009)	−
	S. pistillata	High temperature	Adults		5, 10, and 13 days	Microarray	Maor-Landaw et al. (2014)	CUST_5334_PI426075174
	M. galloprovincialis	Hypo-saline	Adults		4 h	Proteomics	Tomanek at al. (2012)	gi|238639046
HSP90	A. millepora	Hypo-saline	Adults and Juveniles		1, 24 and 48 h	RNAseq	−	1.2.20562.m1
	A. aspera	High temperature	Adults		5, 7 and 8 days	qPCR	Leggat et al. (2011)	−
HSP70 / BiP	A. millepora	Hypo-saline	Adults		24 h	RNAseq	−	1.2.4351.m1
	A. millepora	Hypo-saline	Juveniles		24 h	RNAseq	−	1.2.4351.m2
	A. millepora	High temperature	Larvae		3 h	qPCR	Rodriguez-Lanetty (2009)	−
	A. millepora	Bacteria challenge	Adults		24 h	qPCR	Brown et al. (2013)	−
	A. millepora	LPS-cata	Adults		1 and 24 h	RNAseq	−	1.2.4351.m1
HSP70	A. millepora	Hypo-saline	Adults and Juveniles		24 and 48 h	RNAseq	−	1.2.8575.m1; 1.2.8573.m1
	S. pistillata	Hypo-saline	Adults		24 h	Immunoessay	Downs et al. (2009)	−
	S. pistillata	High temperature	Adults		5, 10, and 13 days	Microarray	Maor-Landaw et al. (2014)	CUST_8196_PI426075174
	Mytilus sp.	Hypo-saline	Adults		4 h	Proteomics	Tomanek at al. (2012)	gi|238639954
	A. aspera	High temperature	Adults		7 and 8 d	qPCR	Leggat et al. (2011)	−
HSP70	A. millepora	Hypo-saline	Adults		1 and 24 h	RNAseq	−	1.2.19257.m1
	A. millepora	High CO2	Juveniles		3 and 9 d	RNAseq	Moya et al. (2015)	Cluster007731, Cluster005163
	A. hyacinthus	High temperature	Adults		72 h	RNAseq	Barshis et al. (2013)	contig187275
HSP70	A. millepora	Hypo-saline	Adults and Juveniles		24 h	RNAseq	−	1.2.3102.m1 ; 1.2.363.m1
	A. millepora	High CO2	Juveniles		3 d	RNAseq	Moya et al. (2015)	Cluster006034
	Mytilus sp.	Hypo-saline	Adults		4 h	Microarray	Lockwood at al. (2011)	gi|145884067
HSP60	A. millepora	Hypo-saline	Adults and Juveniles		24 h	RNAseq	−	1.2.6096.m1
	S. pistillata	Hypo-saline	Adults		24 h	Immunoessay	Downs et al. (2009)	−
UBE1, ubiquitin-activating enzyme E1	A. millepora	Hypo-saline	Adults and Juveniles		24	RNAseq	−	1.2.14992.m1
	S. pistillata	Hypo-saline	Adults		24 h	Immunoessay	Downs et al. (2009)	−
ERdj6, DnaJ homolog subfamily C member 3	A. millepora	Hypo-saline	Adults		24 h	RNAseq	−	1.2.21656.m1
	S. pistillata	High temperature	Adults		5, 10, and 13 days	Microarray	Maor-Landaw et al. (2014)	CUST_8833_PI426075174
Alpha6, 20S proteasome subunit alpha 6	A. millepora	Hypo-saline	Adults		24 h	RNAseq	−	1.2.2830.m1
	Mytilus sp.	Hypo-saline	Adults		4 h	Proteomics	Tomanek at al. (2012)	gi|14588814
PDI, protein disulfide isomerase	A. millepora	Hypo-saline	Adults		24 h	RNAseq	−	1.2.9018.m1, 1.2.5704.m1, 1.2.1667.m1, 1.2.7144.m1
	A. millepora	Hypo-saline	Juveniles		24 h	RNAseq	−	1.2.5704.m1
	M. galloprovincialis	Hypo-saline	Adults		4 h	Proteomics	Tomanek at al. (2012)	gi|212819041
	A. millepora	Hypo-saline	Adults		24 h	RNAseq	−
	S. pistillata	High temperature	Adults		5, 10, and 13 days	Microarray	Maor-Landaw et al. (2014)	CUST_5860_PI426075174
Rho-GDP dissociation inhibitor	A. millepora	Hypo-saline	Adults		24 h	RNAseq	−	1.2.5696.m1
	A. millepora	Hypo-saline	Adults		1h	RNAseq	−	1.2.5696.m1
	M. galloprovincialis	Hypo-saline	Adults		4 h	Proteomics	Tomanek at al. (2012)	gi|149382257
CRT, calreticulin	A. millepora	Hypo-saline	Adults		24 h	RNAseq	−	1.2.2683.m1
	S. pistillata	High temperature	Adults		5, 10, and 13 days	Microarray	Maor-Landaw et al. (2014)	CUST_8428_PI426075174
Proteases
Mp19, matrix metalloproteinase 19 isoform	A. millepora	Hypo-saline	Adults and Juveniles		24 h	RNAseq	−	1.2.13103.m1, 1.2.13089.m1
	Mytilus sp.	Hypo-saline	Adults		4 h	Microarray	Lockwood at al. (2011)	gi|145888595
	A. hyacinthus	High temperature	Adults		72 h	RNAseq	Barshis et al. (2013)	contig72346
Osmotic stress signalling
c-jun, transcription factor AP-1	A. millepora	Hypo-saline	Adults and Juveniles		1 and 24 h	RNAseq	−	1.2.21516.m1
	M. galloprovincialis	Hypo-saline	Adults		4 h	Microarray	Lockwood at al. (2011)	gi|145892475
MAPK7, mitogen-activated protein kinase 7	A. millepora	Hypo-saline	Adults		1 h	RNAseq	−	1.2.795.m1
	Mytilus sp.	Hypo-saline	Adults		4 h	Microarray	Lockwood at al. (2011)	gi|145887901
Transcription factor E2F7	A. millepora	Hypo-saline	Adults and Juveniles		24 h	RNAseq	−	1.2.8046.m1
	Mytilus sp.	Hypo-saline	Adults		4 h	Microarray	Lockwood at al. (2011)	gi|145896829
Myc proto-oncogene protein	A. millepora	Hypo-saline	Adults and Juveniles		1 and 24 h	RNAseq	−	1.2.13194.m1; 1.2.13193.m1
	Mytilus sp.	Hypo-saline	Adults		4 h	Microarray	Lockwood at al. (2011)	gi|145888552
	A. hyacinthus	High temperature	Adults		72 h	RNAseq	Barshis et al. (2013)	contig203476_78150
Chk1, serine/threonine-protein kinase	A. millepora	Hypo-saline	Adults		1 h	RNAseq		1.2.3955.m1, 1.2.2676.m1
	Mytilus sp.	Hypo-saline	Adults		4 h	Microarray	Lockwood at al. (2011)	gi|145883973
GDH1, glutamate dehydrogenase	A. millepora	Hypo-saline	Adults		1 and 24 h	RNAseq	−	1.2.12363.m1
	A. hyacinthus	High temperature	Adults		72 h	RNAseq	Barshis et al. (2013)	contig146613
Transporters
MCT, monocarboxylate transporter	A. millepora	Hypo-saline	Adults and Juveniles		24 and 48 h	RNAseq	−	1.2.16615.m1
	M. galloprovincialis	Hypo-saline	Adults		4 h	Microarray	Lockwood at al. (2011)	gi|149383394
SLC6A5, Na+ and Cl−−dependent glycine transporter 2	A. millepora	Hypo-saline	Adults		1 and 24 h	RNAseq	−	1.2.764.m1
	A. millepora	Hypo-saline	Juveniles		24 h	RNAseq	−	1.2.764.m1
	M. galloprovincialis	Hypo-saline	Adults		4 h	Microarray	Lockwood at al. (2011)	gi|145901661
SLC17A5, solute carrier family 17 member 5	A. millepora	Hypo-saline	Adults		24 h	RNAseq	−	1.2.312.m1
	A. millepora	Hypo-saline	Juveniles		24 h	RNAseq	−	1.2.21296.m1
	M. galloprovincialis	Hypo-saline	Adults		4 h	Microarray	Lockwood at al. (2011)	gi|145883711
	M. galloprovincialis	High temperature	Adults		1 h	Microarray	Lockwood at al. (2011)
ATP1A1, Na+/K+-ATPase alpha subunit	A. millepora	Hypo-saline	Juveniles		24 and 48 h	RNAseq	−	1.2.17104.m1
	A. millepora	Hypo-saline	Adults and Juveniles		1 and 24 h	RNAseq	−	1.2.17116.m1
	Mytilus sp.	Hypo-saline	Adults		4 h	Microarray	Lockwood at al. (2011)	gi|145882432
NACRA5, nicotinic acetylcholine receptor subunit a5	A. millepora	Hypo-saline	Adults and Juveniles		24 h	RNAseq	−	1.2.13318.m1
	M. galloprovincialis	Hypo-saline	Adults		4 h	Microarray	Lockwood at al. (2011)	gi|145890050
	M. galloprovincialis	High temperature	Adults		1 h	Microarray	Lockwood at al. (2011)	gi|145890050
AQP, Aquaporin	A. millepora	Hypo-saline	Adults and Juveniles		24 h	RNAseq	−	1.2.11520.m1, 1.2.11518.m1
	S. pistillata	High temperature	Adults		5, 10, and 13 days	Microarray	Maor-Landaw et al. (2014)	CUST_5070_PI426075174
KCNA, K+ voltage-gated shaker-related member 10	A. millepora	Hypo-saline	Adults and Juveniles		1, 24 and 48 h	RNAseq	−	1.2.8080.m1, 1.2.5849.m1
	M. galloprovincialis	Hypo-saline	Adults		4 h	Microarray	Lockwood at al. (2011)	gi|145882999
Cytoskeletal
Tubulin beta	A. millepora	Hypo-saline	Adults and Juveniles		1, 24 and 48 h	RNAseq	−	1.2.2538.m1
	Mytilus sp.	Hypo-saline	Adults		4 h	Proteomics	Tomanek at al. (2012)	gi|145889387
Tubulin alpha	A. millepora	Hypo-saline	Adults and Juveniles		1, 24 and 48 h	RNAseq	−	1.2.22984.m1
	Mytilus sp.	Hypo-saline	Adults		4 h	Proteomics	Tomanek at al. (2012)	gi|238782438
Others
Cytosolic malate dehydrogenase	A. millepora	Hypo-saline	Adults and Juveniles		24 h	RNAseq	−	1.2.5411.m1
	M. galloprovincialis	Hypo-saline	Adults		4 h	Proteomics	Tomanek at al. (2012)	gi|223021440
Propionyl CoA carboxylase	A. millepora	Hypo-saline	Adults		24 h	RNAseq	−	1.2.345.m1
	M. galloprovincialis	Hypo-saline	Adults		4 h	Proteomics	Tomanek at al. (2012)	gi|223020299
Nucleoredoxin	A. millepora	Hypo-saline	Adults		24 h	RNAseq	−	1.2.5096.m1
	M. galloprovincialis	Hypo-saline	Adults		4 h	Proteomics	Tomanek at al. (2012)	gi|145896033
Electron transfer flavoprotein alpha	A. millepora	Hypo-saline	Adults and Juveniles		24 h	RNAseq	−	1.2.4308.m1
	M. galloprovincialis	Hypo-saline	Adults		4 h	Proteomics	Tomanek at al. (2012)	gi|58307490
